# Supplementary material for: GAVIN: Gene-Aware Variant INterpretation for medical sequencing
Source: Genome Biol. 2017 Jan 16;18:6. doi: 10.1186/s13059-016-1141-7 (PMC5240400; doi:10.1186/s13059-016-1141-7)
Supplement: Additional file 1: Table S1. — GAVIN gene-specific thresholds used in the benchmark. This table can be used to look up thresholds of individual genes and allow variant interpretation by following classification rules as indicated by the column names and provided explanation. (XLSX 198 kb) [file 13059_2016_1141_MOESM1_ESM.xlsx]

## Sheet: Sheet1
################################
## GAVIN Applied Rule Guide r0.2
################################
##
## Variant can be interpreted by following the columns from left to right.
## This classification scheme was implemented in Java, and used to
## benchmark GAVIN in the paper (Van der Velde et al., using r0.2), see:
## https://github.com/molgenis/molgenis and https://github.com/molgenis/gavin
##
## Genome-wide rules are used if the gene-specific rules fail to classify.
## These rules are applied as follows:
## 1) If impact equals MODIFIER -> benign,
## 2) if MAF greater than 0.004264361 -> benign,
## 3) if CADD greater than 15 -> pathogenic,
## 4) if CADD less than 15 -> benign.
##
## Explanation of the gene calibration categories:
## C1 = CADD scores highly significantly predictive for pathogenicity (pval < 0.01).
## C2 = CADD scores significantly predictive for pathogenicity (pval < 0.05).
## C3 = CADD scores may be predictive for pathogenicity (pval > 0.05 but with few samples).
## C4 = CADD scores less predictive for pathogenicity (pval > 0.05 with enough samples).
## C5 = CADD scores less predictive for pathogenicity (population CADD > pathogenic CADD).
## I1 = HIGH impact unique for, thus predictive, for pathogenic variants.
## I2 = MODERATE or HIGH impact unique, thus predictive, for pathogenic variants.
## I3 = LOW or MODERATE or HIGH impact unique, thus predictive, for pathogenic variants.
## T1 = Too few exac variants after filtering with pathogenic 95th percentile MAF.
## T2 = Too few exac variants after filtering with impact distribution.
## N1 = Too few ClinVar variants for calibration at this time.
## N2 = Too few ExAC variants found for calibration.
##
## For C1 and C2, CADD score thresholds are means of stratified benign and pathogenic variants.
## For C3, C4 and C5, CADD score thresholds are 95th sensitivity/specificity percentiles of stratified benign and pathogenic variants.
##
Gene	PathogenicIfCADDScoreGreaterThan	BenignIfCADDScoreLessThan	BenignIfMAFGreaterThan	PathogenicIfImpactEquals	CalibrationCategory
NUP107	n/a	n/a	n/a	n/a	N1
IFT172	36.0	2.9000000000000004	4.53025E-4	n/a	C4
SPINT2	27.9	17.3	0.002326425	n/a	C4
PRKACG	n/a	n/a	n/a	n/a	N1
PRKACA	27.380000000000003	20.1	0.0	n/a	C3
MIR548F3	n/a	n/a	n/a	n/a	N1
SECISBP2	30.0	1.7599999999999998	8.2369E-5	n/a	C3
CACNA2D4	n/a	n/a	n/a	n/a	N1
LARS2	30.0	21.95	0.0022935899999999994	n/a	C3
SCO1	25.4	24.3	1.56465E-4	n/a	C3
SCO2	22.9	12.95	0.0027805	n/a	C1
TFR2	30.0	13.329999999999998	0.0019269599999999954	n/a	C4
AGTR1	33.6	21.54	1.3999499999999994E-4	n/a	C3
ORAI1	23.43	16.98	3.0885E-4	n/a	C2
MIR548F1	n/a	n/a	n/a	n/a	N1
OPTN	31.299999999999997	0.0	0.3447475	n/a	C4
SAR1B	27.46	18.97	2.9654E-4	n/a	C2
LOC102724153	n/a	n/a	n/a	n/a	N1
PLBD1-AS1	n/a	n/a	n/a	n/a	N1
ADAMTS10	30.5	16.48	1.4006799999999997E-4	n/a	C4
ADAMTS13	32.0	0.8499999999999996	0.03820636999999994	n/a	C4
RDH12	26.53	20.45	8.773049999999988E-4	n/a	C2
T	n/a	n/a	n/a	n/a	N1
RDH11	n/a	n/a	7.8242E-5	n/a	T1
HLCS	22.16	15.809999999999999	7.206649999999998E-4	n/a	C2
ADAMTS18	36.8	21.45	0.0	n/a	C3
KCNQ1OT1	n/a	n/a	7.000599999999998E-5	n/a	T1
ADAMTS17	36.0	30.1	0.0	n/a	C3
HCRT	n/a	n/a	n/a	n/a	N1
CREBBP	24.9	14.7	0.0	n/a	C2
JAG1	28.340000000000003	19.68	8.236E-5	n/a	C2
JUP	32.4	21.3	1.7297149999999985E-4	n/a	C4
NCAPH2	23.7	8.97	0.0044069999999999995	n/a	C1
EIF2AK3	34.7	30.200000000000003	0.0	n/a	C3
EIF2AK4	36.57	27.090000000000003	0.001065727999999999	n/a	C1
L1CAM	23.28	10.9	0.0	n/a	C1
FAM111B	19.46	3.4399999999999995	0.0	n/a	C3
DHFR	n/a	n/a	7.84225E-5	n/a	T1
FAM111A	26.0	0.0	0.0	n/a	C4
LAS1L	n/a	n/a	n/a	n/a	N1
STRC	34.0	19.95	9.968499999999999E-4	n/a	C4
FXYD2	n/a	n/a	n/a	n/a	N1
SFXN4	n/a	n/a	7.4124E-5	n/a	T1
LOC101928335	n/a	n/a	n/a	n/a	N1
KCNC1	n/a	n/a	n/a	n/a	N1
DPYS	30.0	23.69	8.68935E-4	n/a	C3
KCNC3	27.4	14.149999999999999	0.0	n/a	C3
PRKAG2	23.43	15.71	0.012359029999999886	n/a	C1
SNX10	20.52	30.200000000000003	4.7772499999999997E-4	n/a	C3
PRKAG3	n/a	n/a	n/a	n/a	N1
MMP20	33.45	18.39	0.009081064999999996	n/a	C3
SHH	n/a	n/a	2.1152499999999984E-4	HIGH	I1
CASP10	25.47	0.0	0.0012767	n/a	C4
NEFL	12.079999999999998	9.4	0.0	n/a	C4
MIR548I4	n/a	n/a	7.825149999999999E-5	n/a	T1
JAK2	24.4	16.7	0.005881149999999997	n/a	C1
JAK3	21.93	12.14	0.030451514999999943	n/a	C2
MYBPC3	23.89	19.38	9.384199999999999E-4	n/a	C1
CHST8	n/a	n/a	n/a	n/a	N1
MYBPC1	32.0	23.56	0.0	n/a	C3
CHST6	26.85	19.18	0.0018823999999999985	n/a	C4
IFT140	24.15	16.31	9.058999999999998E-4	n/a	C2
KCND3	29.700000000000003	13.510000000000002	0.0010543999999999998	n/a	C4
TEX11	20.47	0.0	0.004324799999999999	n/a	C3
DUSP6	27.0	0.0	0.0017214	n/a	C3
MMP14	n/a	n/a	n/a	n/a	N1
MMP13	24.63	18.58	7.660799999999995E-4	n/a	C2
SDHAF2	n/a	n/a	n/a	n/a	N1
PTRH2	34.17	21.16	0.0	n/a	C3
AGPS	26.52	18.51	0.0	n/a	C2
DPYD	33.05	18.7	1.0	n/a	C4
SDHAF1	26.6	23.03	0.0	n/a	C3
GHRLOS	n/a	n/a	n/a	n/a	N1
CRYAA	28.33	19.65	1.3176399999999998E-4	n/a	C1
CRYAB	30.299999999999997	17.06	0.003945299999999995	n/a	C4
PAFAH1B1	21.41	12.52	0.0	n/a	C3
CHST3	n/a	n/a	4.1370000000000005E-5	n/a	T1
ECHS1	29.0	4.6899999999999995	2.102899999999999E-4	n/a	C3
LOC101927027	n/a	n/a	n/a	n/a	N1
KCNA1	21.79	13.59	0.0	n/a	C1
RNU6-71P	23.8	8.37	4.4478E-4	n/a	C3
KCNA2	14.399999999999999	18.16	0.0	n/a	C3
KIAA2022	32.55	19.72	0.0	n/a	C3
KCNA5	30.0	0.0	0.001874125	n/a	C4
LOC101929680	21.03	10.01	0.2775	n/a	C1
JAM3	n/a	n/a	7.449299999999999E-5	n/a	T1
EGLN1	29.4	21.54	0.0	n/a	C3
MBD5	n/a	n/a	0.0	HIGH	I1
PKLR	25.34	19.55	0.019775099999999983	n/a	C1
KCNB1	20.96	19.42	0.0	n/a	C3
C10orf2	19.33	7.970000000000001	4.941799999999991E-4	n/a	C1
SNX22	n/a	n/a	7.8242E-5	n/a	T1
SKI	22.04	3.5999999999999996	0.0	n/a	C4
SNX14	n/a	n/a	n/a	n/a	N1
AGRN	26.45	0.0	0.47999999999999987	n/a	C4
EFEMP2	28.0	18.39	8.236E-5	n/a	C2
EFEMP1	23.57	0.0	0.2755	n/a	C3
UROD	32.05	15.54	0.0017295749999999988	n/a	C4
POFUT1	n/a	n/a	n/a	n/a	N1
NEK1	36.0	18.63	7.823719999999994E-4	n/a	C4
NEK2	n/a	n/a	n/a	n/a	N1
TNFRSF4	n/a	n/a	n/a	n/a	N1
KCNH1	21.9	14.71	0.0	n/a	C2
KCNH2	21.7	15.559999999999999	2.588E-4	n/a	C1
DGAT1	n/a	n/a	n/a	n/a	N1
PAX8-AS1	25.51	11.43	0.0	n/a	C1
LOC101927055	n/a	n/a	n/a	n/a	N1
MSH6	35.1	18.74	8.236E-5	n/a	C4
MINPP1	27.0	5.970000000000001	0.0	n/a	C3
MSH2	28.1	21.68	0.0	n/a	C2
SMO	29.6	28.049999999999997	2.3474499999999996E-4	n/a	C3
PKP2	26.22	19.56	2.471E-4	n/a	C1
SMS	18.51	13.95	0.0	n/a	C2
PKP1	34.79	28.299999999999997	0.0	n/a	C3
BLK	n/a	n/a	n/a	n/a	N1
KMT2D	29.840000000000003	17.7	0.0	n/a	C1
BLM	36.0	17.97	6.382999999999998E-4	n/a	C4
KCNE1	15.719999999999999	8.52	0.0018198999999999997	n/a	C1
KCNE2	18.02	12.41	0.007108399999999996	n/a	C2
KMT2A	29.29	20.0	0.0	n/a	C1
KCNE3	n/a	n/a	7.8242E-4	HIGH	I1
UQCRB	22.62	18.6	0.0	n/a	C3
ZC4H2	n/a	n/a	0.0	HIGH	I1
PIGM-KCNJ10	n/a	n/a	n/a	n/a	N1
LOXHD1	34.6	2.76	0.003967099999999999	n/a	C4
AP4S1	n/a	n/a	n/a	n/a	N1
GRIA3	37.2	19.62	0.0	n/a	C4
NEK8	32.8	27.6	3.7885599999999995E-4	n/a	C3
UROS	20.14	9.4	6.218250000000005E-4	n/a	C1
FBXO38	n/a	n/a	n/a	n/a	N1
HTR1A	n/a	n/a	n/a	n/a	N1
RFXANK	n/a	n/a	n/a	n/a	N1
FBXO31	n/a	n/a	n/a	n/a	N1
BFSP2	25.26	9.73	8.236949999999999E-5	n/a	C3
G6PC3	26.86	18.77	0.001202354999999999	n/a	C2
UQCRQ	n/a	n/a	n/a	n/a	N1
NOP10	n/a	n/a	n/a	n/a	N1
ALAS2	n/a	n/a	6.17775E-5	n/a	T1
KCNK9	n/a	n/a	n/a	n/a	N1
PTEN	n/a	n/a	6.177E-5	n/a	T1
DYSF	38.9	15.530000000000001	4.1180000000000003E-4	n/a	C4
ETFA	30.0	13.46	4.4641999999999984E-4	n/a	C3
ECE1	n/a	n/a	n/a	n/a	N1
ETFB	30.0	21.17	0.001482275	n/a	C4
BICD2	n/a	n/a	5.3540499999999946E-5	n/a	T1
BMP15	25.9	0.0	0.08106919999999998	n/a	C4
AP4M1	31.67	24.01	3.04786E-4	n/a	C2
SPR	33.35	18.97	7.61825E-4	n/a	C4
SPDL1	n/a	n/a	n/a	n/a	N1
NEO1	n/a	n/a	n/a	n/a	N1
NKX3-2	n/a	n/a	0.0	HIGH	I1
MBL2	27.700000000000003	22.46	1.0	n/a	C3
CERS3	n/a	n/a	n/a	n/a	N1
UNC45B	n/a	n/a	n/a	n/a	N1
SLC36A2	n/a	n/a	n/a	n/a	N1
MIR548AO	n/a	n/a	n/a	n/a	N1
RNASET2	n/a	n/a	n/a	n/a	N1
VPS13A	30.549999999999997	26.45	1.5656E-4	n/a	C3
VPS13B	41.35	17.24	1.6475500000000002E-4	n/a	C4
MIR548AZ	27.200000000000003	6.85	0.0478135	n/a	C2
TNFRSF1A	20.19	11.68	0.07004118000000001	n/a	C2
PCCA	26.76	22.22	3.08875E-4	n/a	C2
PCCB	33.35	18.07	4.942E-4	n/a	C4
TOP1	28.0	18.55	0.0	n/a	C2
AGXT	20.96	16.49	5.7711E-4	n/a	C2
CERS1	22.6	6.84	4.5911999999999993E-4	n/a	C1
CANT1	30.1	13.579999999999998	5.806849999999998E-4	n/a	C4
C1S	n/a	n/a	n/a	n/a	N1
SRC	n/a	n/a	n/a	n/a	N1
IL2RG	n/a	n/a	0.0	HIGH	I1
SIGMAR1-GALT	n/a	n/a	n/a	n/a	N1
MALT1	31.049999999999997	19.32	0.0	n/a	C3
ARL13B	31.35	21.61	0.0	n/a	C3
KRIT1	32.3	7.859999999999999	0.0	n/a	C3
BSND	28.0	21.11	6.259749999999998E-4	n/a	C4
SRY	n/a	n/a	4.337000000000062E-5	n/a	T1
DRAM2	24.2	13.71	1.9768099999999987E-4	n/a	C2
CDC26-PRPF4	n/a	n/a	n/a	n/a	N1
KCNJ1	31.299999999999997	5.4	0.05220067999999996	n/a	C4
CRH-LINC00967	n/a	n/a	n/a	n/a	N2
KCNJ2	19.85	12.27	4.035649999999993E-4	n/a	C1
UBQLN2	16.95	1.9900000000000002	0.002198	n/a	C4
KCNJ5	28.0	5.5	8.855259999999992E-4	n/a	C4
KCNJ6	21.34	15.260000000000002	0.0	n/a	C3
NECAP1	n/a	n/a	n/a	n/a	N1
UROC1	28.0	16.32	7.1247E-4	n/a	C3
IL2RA	20.07	18.5	0.0	n/a	C3
ST7	n/a	n/a	n/a	n/a	N1
TRIM37	33.45	22.68	8.2404E-5	n/a	C4
TRIM32	24.5	7.1899999999999995	3.7062E-4	n/a	C3
KCNK3	26.7	20.22	0.0	n/a	C4
PEX26	30.700000000000003	12.899999999999999	3.747249999999997E-4	n/a	C4
SRD5A3-AS1	n/a	n/a	n/a	n/a	N1
STS	21.2	11.760000000000002	0.0	n/a	C1
MCIDAS	n/a	n/a	5.0859E-4	HIGH	I1
KDR	n/a	n/a	n/a	n/a	N1
TNFSF11	n/a	n/a	n/a	n/a	N1
FBXO7	31.549999999999997	21.81	0.0	n/a	C3
TP63	23.61	16.84	0.0	n/a	C1
BCS1L	23.74	18.89	0.0018939999999999999	n/a	C2
BTD	20.22	13.77	0.003451399999999979	n/a	C1
KEL	n/a	n/a	n/a	n/a	N1
KCNQ1	22.62	15.68	3.2972499999999995E-4	n/a	C1
KCNQ2	22.84	15.48	0.0	n/a	C2
BTK	n/a	n/a	0.0	HIGH	I1
KCNQ3	21.88	16.75	0.008421099999999994	n/a	C2
KCNQ4	26.19	20.45	2.471E-4	n/a	C1
TP53	23.28	14.5	2.471E-4	n/a	C1
CES1	n/a	n/a	n/a	n/a	N1
CERKL	32.25	19.18	0.0029981775	n/a	C4
CETP	n/a	n/a	n/a	n/a	N1
AARS2	28.020000000000003	19.3	0.0013837199999999967	n/a	C1
MED12L	26.45	11.18	2.3886349999999997E-4	n/a	C2
TTBK2	32.0	30.0	0.0	n/a	C3
PKHD1	26.46	20.08	0.0032208499999999934	n/a	C1
MC2R	22.33	13.469999999999999	0.0011860399999999995	n/a	C2
APOH	n/a	n/a	n/a	n/a	N1
NEU1	32.95	19.4	5.624999999999992E-4	n/a	C4
MIR4321	n/a	n/a	n/a	n/a	N1
BLOC1S1-RDH5	22.51	10.08	0.0016141999999999992	n/a	C1
B4GALNT1	n/a	n/a	n/a	n/a	N1
APOE	29.0	6.460000000000001	0.2256199999999993	n/a	C4
APOB	34.55	20.3	0.002536599999999999	n/a	C4
BBS2	36.0	17.27	1.0	n/a	C4
BBS1	30.6	15.739999999999998	0.042126499999999976	n/a	C4
MSR1	31.700000000000003	19.16	0.068101	n/a	C3
TGDS	32.45	18.43	0.0023676249999999995	n/a	C4
SLC10A2	33.0	18.92	0.004596299999999999	n/a	C3
C16orf58	n/a	n/a	n/a	n/a	N1
NBEAL2	34.0	22.65	0.0	n/a	C4
IGF1	29.0	15.18	0.0	n/a	C2
HARS2	30.65	20.27	4.8184E-4	n/a	C3
MED13L	n/a	n/a	7.413299999999999E-5	n/a	T1
NDUFAF6	29.92	10.18	0.0	n/a	C3
NDUFAF4	n/a	n/a	n/a	n/a	N1
NDUFAF5	30.0	19.54	0.0012039599999999996	n/a	C4
CWF19L1	n/a	n/a	n/a	n/a	N1
NDUFAF2	33.52	20.87	4.0366E-4	n/a	C3
NDUFAF3	32.75	2.5700000000000003	8.267E-5	n/a	C4
NDUFAF1	30.0	16.92	2.3061999999999996E-4	n/a	C4
FBXL4	32.0	18.45	4.736E-4	n/a	C4
COX7B	n/a	n/a	0.0	HIGH	I1
ECM1	27.67	15.920000000000002	3.8709E-4	n/a	C2
MRPS16	28.5	20.27	1.60583E-4	n/a	C3
MSTN	21.99	5.34	0.2945	n/a	C3
GRIK2	n/a	n/a	n/a	n/a	N1
C8B	34.2	22.88	0.007930299999999994	n/a	C4
MC4R	30.200000000000003	7.18	0.005019650000000002	n/a	C4
DMBX1	n/a	n/a	n/a	n/a	N1
KCNT1	28.25	18.36	9.881999999999995E-5	n/a	C4
PCLO	n/a	n/a	n/a	n/a	N1
SUFU	21.8	19.76	0.0	n/a	C3
RAC2	n/a	n/a	n/a	n/a	N1
BBS9	37.7	21.55	3.0895849999999954E-4	n/a	C4
PHGDH	25.91	20.23	6.548149999999991E-4	n/a	C2
BBS7	32.9	11.370000000000001	1.4823399999999996E-4	n/a	C4
BBS5	24.25	11.879999999999999	0.0	n/a	C4
BBS4	n/a	n/a	6.177E-5	n/a	T1
ATPAF2	n/a	n/a	7.8242E-5	n/a	T1
PCYT1A	31.6	20.18	3.130199999999999E-4	n/a	C4
MRPS22	27.4	17.6	0.003936974999999999	n/a	C2
SYP	n/a	n/a	n/a	n/a	N1
APRT	31.0	1.4699999999999998	4.366099999999995E-4	n/a	C4
ARHGEF9	21.94	18.7	0.0	n/a	C3
PITPNM3	n/a	n/a	n/a	n/a	N1
KIT	22.71	15.899999999999999	0.0	n/a	C3
KIZ	19.71	8.02	0.0035394299999999997	n/a	C3
SOX2-OT	26.72	9.54	6.273899999999998E-4	n/a	C1
ARHGEF6	n/a	n/a	n/a	n/a	N1
AHCY	n/a	n/a	8.607E-4	HIGH	I1
PCNA	n/a	n/a	n/a	n/a	N1
PRICKLE2	27.869999999999997	10.62	0.009128204999999995	n/a	C3
NEXN	27.0	12.469999999999999	0.004168319999999997	n/a	C4
PRICKLE1	28.0	19.36	6.918199999999999E-4	n/a	C4
MSX1	29.549999999999997	10.67	8.213999999999995E-4	n/a	C3
PCNT	29.25	23.4	2.6361999999999995E-4	n/a	C1
MIR5694	n/a	n/a	n/a	n/a	N1
PEX16	30.0	18.02	0.0	n/a	C3
DYNC1H1	n/a	n/a	4.118000000000059E-6	n/a	T1
MAP3K1	29.4	19.14	0.006032699999999999	n/a	C3
GAD1	n/a	n/a	n/a	n/a	N1
MRE11A	37.0	18.34	4.942E-4	n/a	C4
PEX10	30.799999999999997	18.14	2.1536E-4	n/a	C4
KLHL3	31.299999999999997	19.38	2.1825999999999988E-4	n/a	C4
PEX12	35.55	19.44	4.941799999999998E-4	n/a	C4
APTX	26.06	17.24	0.004925499999999997	n/a	C1
PEX13	30.549999999999997	19.23	0.0	n/a	C3
PEX14	n/a	n/a	n/a	n/a	N1
GRIN1	28.380000000000003	19.25	0.0	n/a	C3
RP1L1	25.77	11.93	0.0014460199999999997	n/a	C2
RIT1	26.64	15.8	0.0	n/a	C3
KLHL7	22.67	18.68	0.0	n/a	C3
MAMLD1	31.0	15.11	0.0	n/a	C3
TACO1	n/a	n/a	n/a	n/a	N1
PRDM5	n/a	n/a	7.825149999999999E-5	n/a	T1
INPPL1	26.35	20.45	0.0	n/a	C2
TGM1	26.07	17.74	0.0116945	n/a	C1
GRIP1	n/a	n/a	0.0	HIGH	I1
ZNF81	n/a	n/a	n/a	n/a	N1
GNPTAB	25.72	19.75	4.5300000000000006E-4	n/a	C1
LOC101927239-CCL2	n/a	n/a	n/a	n/a	N1
ENPP1	24.54	17.64	8.2376E-5	n/a	C2
TGM6	27.0	10.42	0.0014006	n/a	C4
RAG2	19.39	14.870000000000001	0.007545359999999975	n/a	C2
TGM5	31.0	18.7	0.020507000000000004	n/a	C4
RAG1	23.61	14.920000000000002	3.171399999999998E-4	n/a	C1
PIK3C2A-NUCB2	n/a	n/a	n/a	n/a	N1
SPINK1	n/a	n/a	0.07021649999999995	HIGH	I1
MSX2	n/a	n/a	7.000599999999998E-5	n/a	T1
GPC6-AS2	n/a	n/a	n/a	n/a	N1
SPINK5	30.0	17.31	0.0	n/a	C3
ADAM10	28.25	18.94	0.0	n/a	C3
SDHC	24.81	19.76	1.8120399999999994E-4	n/a	C1
SDHD	18.15	10.1	0.03912305199999986	n/a	C3
TTC7A	37.5	8.83	0.02049	n/a	C4
SDHA	34.0	10.67	0.0034262999999999937	n/a	C4
SDHB	27.03	16.49	0.016313099999999886	n/a	C2
DHDDS	n/a	n/a	n/a	n/a	N1
ADAM17	n/a	n/a	n/a	n/a	N1
TYROBP	21.61	17.3	1.3175999999999997E-4	n/a	C3
POLG2	22.0	15.2	0.028211499999999987	n/a	C2
SGOL1-AS1	n/a	n/a	n/a	n/a	N1
RAF1	21.95	17.51	1.152959999999999E-4	n/a	C1
CARD14	27.200000000000003	8.59	0.0	n/a	C4
CARD11	27.72	17.22	8.236E-5	n/a	C2
COX15	25.12	18.73	6.424599999999999E-4	n/a	C2
NDUFB11	n/a	n/a	n/a	n/a	N1
HTRA1	30.14	23.96	3.1295999999999993E-4	n/a	C2
PLD1	n/a	n/a	n/a	n/a	N1
TIMM50	n/a	n/a	n/a	n/a	N1
RAI1	28.479999999999997	0.0	0.0	n/a	C4
KCNV2	37.0	14.940000000000001	2.1421999999999996E-4	n/a	C4
IL36RN	28.700000000000003	10.81	0.023456099999999987	n/a	C4
COX14	29.4	21.4	0.0	n/a	C3
FGF23	21.65	10.98	1.3588449999999994E-4	n/a	C1
COX10	30.85	19.07	4.530425E-4	n/a	C4
BHLHA9	27.6	21.92	0.0	n/a	C3
NUP155	n/a	n/a	n/a	n/a	N1
CHCHD10	28.299999999999997	6.82	0.008284449999999995	n/a	C4
TIMM44	n/a	n/a	n/a	n/a	N1
USB1	33.6	20.09	0.0	n/a	C3
AP4B1	32.4	28.1	0.0016308	n/a	C3
IGF2R	21.84	0.0	0.0	n/a	C3
LOC101927870	22.8	8.46	0.0	n/a	C2
FGF17	n/a	n/a	7.829899999999999E-5	n/a	T1
AHI1	29.78	20.67	0.040756999999999974	n/a	C1
FGF16	29.0	32.05	0.0	n/a	C3
FGF14	n/a	n/a	n/a	n/a	N1
UVSSA	27.35	22.55	1.64795E-4	n/a	C3
CNTN1	n/a	n/a	n/a	n/a	N1
IFT27	n/a	n/a	n/a	n/a	N1
CNTN2	n/a	n/a	n/a	n/a	N1
UBA1	n/a	n/a	0.0	n/a	T2
LOC100507443	22.93	9.84	0.29324799999999906	n/a	C1
COX20	n/a	n/a	n/a	n/a	N1
FGF10	n/a	n/a	0.0	HIGH	I1
TAT	33.4	5.25	8.236E-5	n/a	C4
LOC102724058	n/a	n/a	0.0	HIGH,MODERATE,LOW	I3
TAZ	25.97	17.97	0.0	n/a	C1
LMNB2	n/a	n/a	n/a	n/a	N1
FYCO1	36.9	24.14	2.800749999999999E-4	n/a	C3
CYP26B1	26.55	20.16	0.0	n/a	C3
CA1	n/a	n/a	7.825149999999999E-5	n/a	T1
ZIC2	30.0	20.0	0.0	n/a	C3
GRM6	27.15	18.71	0.0013263799999999994	n/a	C2
ZIC3	22.05	5.43	0.02178199999999999	n/a	C3
CA2	30.0	4.49	0.06655999999999998	n/a	C4
CA4	23.5	0.0	0.0032624999999999993	n/a	C3
CA8	n/a	n/a	7.8242E-5	n/a	T1
TTC37	33.5	30.200000000000003	5.1894E-4	n/a	C3
MKKS	32.35	19.0	0.028088249999999995	n/a	C4
HNRNPA1P10	n/a	n/a	8.265000000000117E-6	n/a	T1
ATP6AP2	6.789999999999999	7.99	0.0	n/a	C3
SHROOM4	n/a	n/a	n/a	n/a	N1
ETV6	26.49	8.46	0.0	n/a	C2
IFT43	n/a	n/a	n/a	n/a	N1
ACOX1	n/a	n/a	6.177E-5	n/a	T1
PRICKLE2-AS1	n/a	n/a	n/a	n/a	N1
ZMYND10	30.700000000000003	17.48	0.0034254999999999997	n/a	C4
ZMYND11	33.0	19.98	0.0	n/a	C4
SHANK3	29.85	20.5	0.0	n/a	C3
PLEC	33.0	13.07	9.917999999999994E-5	n/a	C4
GALT	21.85	15.579999999999998	3.2950000000000004E-4	n/a	C1
SLC3A1	30.0	10.66	0.016523559999999993	n/a	C4
CBL	35.55	18.38	1.6882000000000005E-4	n/a	C4
NT5C2	30.939999999999998	30.049999999999997	0.0	n/a	C3
CBS	23.52	14.64	0.0026851999999999996	n/a	C1
TBX22	n/a	n/a	0.001359	HIGH	I1
OXCT1	27.61	17.14	0.009412129999999989	n/a	C1
POLD1	n/a	n/a	n/a	n/a	N1
TBX20	29.5	20.11	2.2239E-4	n/a	C3
TTC14	n/a	n/a	n/a	n/a	N1
HSD3B7	31.4	10.36	1.441925E-4	n/a	C4
TIMM8A	n/a	n/a	0.0	HIGH	I1
HSD3B2	31.5	13.309999999999999	1.647E-4	n/a	C4
SUOX	23.4	12.98	1.3999499999999994E-4	n/a	C1
TTC19	33.0	7.470000000000001	7.533849999999995E-4	n/a	C4
TBX19	32.95	20.77	4.6949499999999995E-4	n/a	C3
CFC1	n/a	n/a	n/a	n/a	N1
TBX18	29.0	19.3	1.56465E-4	n/a	C3
GALC	25.44	20.07	7.112399999999995E-4	n/a	C2
CD4	n/a	n/a	n/a	n/a	N1
GALE	30.0	16.68	0.009585799999999981	n/a	C4
OPN1SW	28.0	18.21	0.00231417	n/a	C3
ERCC3	30.1	22.14	1.5234899999999997E-4	n/a	C3
ERCC4	27.82	19.59	0.0033277599999999986	n/a	C1
COL7A1	24.01	11.32	3.50225E-4	n/a	C1
ERCC1	21.63	18.7	1.56465E-4	n/a	C3
ERCC2	26.74	20.91	0.006274809999999991	n/a	C1
ERCC8	28.67	21.92	5.600799999999997E-4	n/a	C2
ERCC5	42.4	18.53	0.002524199999999999	n/a	C4
ERCC6	36.2	3.16	7.57724999999999E-4	n/a	C4
TEK	29.200000000000003	21.68	0.0	n/a	C3
GPD1L	29.799999999999997	0.0	0.017692999999999993	n/a	C3
PRSS1	20.5	0.0	1.0	n/a	C4
SLC4A1	22.34	16.83	0.09829999999999997	n/a	C1
SMC3	23.62	14.989999999999998	0.0	n/a	C2
SLC4A4	27.0	11.030000000000001	0.0	n/a	C3
GJA1	21.19	9.06	0.0019445999999999995	n/a	C1
GJA3	22.27	14.559999999999999	0.0	n/a	C2
TFG	22.59	15.55	4.4478E-4	n/a	C3
SCN11A	23.34	11.34	0.004233273999999999	n/a	C2
WDR93	n/a	n/a	n/a	n/a	N1
GJA5	23.17	9.54	6.918799999999992E-4	n/a	C1
VPS35	23.96	22.07	0.0	n/a	C3
GJA8	19.73	14.04	0.02055949999999998	n/a	C1
PRKCG	23.88	17.35	0.0	n/a	C1
GAMT	31.200000000000003	10.05	4.0800999999999983E-4	n/a	C4
DNAAF3	28.0	22.43	0.0	n/a	C3
DNAAF2	31.200000000000003	18.8	0.0	n/a	C3
DNAAF1	34.45	16.48	1.3175999999999997E-4	n/a	C4
PRKCD	n/a	n/a	7.4124E-5	n/a	T1
WDR72	34.0	19.22	5.724219999999997E-4	n/a	C3
WDR73	n/a	n/a	5.7777999999999934E-5	n/a	T1
CEL	n/a	n/a	n/a	n/a	N1
AP4B1-AS1	n/a	n/a	n/a	n/a	N1
HCFC1	25.58	13.23	0.0	n/a	C1
BCAM	18.88	20.19	0.0	n/a	C3
SCN10A	29.0	11.399999999999999	0.00142944	n/a	C3
WDR81	n/a	n/a	7.4187E-5	n/a	T1
ARMC5	n/a	n/a	6.1995E-5	n/a	T1
HMBS	27.619999999999997	20.37	2.5406999999999996E-4	n/a	C1
ARMC4	40.0	22.61	1.647E-4	n/a	C3
TARS2	24.5	10.96	1.56465E-4	n/a	C3
FREM1	25.74	13.629999999999999	0.0022814	n/a	C1
CFB	38.45	20.55	0.351008237	n/a	C3
FREM2	26.65	18.5	1.647E-4	n/a	C3
CFD	28.6	21.54	0.0	n/a	C3
LIPT1	32.0	18.4	0.00118618	n/a	C4
CFH	29.0	0.0	1.0	n/a	C4
PRKDC	27.0	4.300000000000001	0.0	n/a	C3
CFI	27.0	5.1	0.011942235999999998	n/a	C3
WDR62	34.0	18.33	1.647E-4	n/a	C4
BCL10	37.4	11.55	0.0012109549999999986	n/a	C4
CFP	31.6	20.52	0.0	n/a	C4
NCSTN	n/a	n/a	n/a	n/a	N1
BLOC1S6	n/a	n/a	n/a	n/a	N1
GJC2	n/a	n/a	8.451799999999999E-5	n/a	T2
PRDM16	25.99	5.460000000000001	0.028759599999999996	n/a	C4
BLOC1S3	n/a	n/a	n/a	n/a	N1
ST3GAL5	40.3	30.049999999999997	3.17143E-4	n/a	C3
FAM120AOS	n/a	n/a	n/a	n/a	N1
ST3GAL3	n/a	n/a	n/a	n/a	N1
PLK4	32.85	8.67	4.694899999999999E-4	n/a	C3
ARL14EP	n/a	n/a	n/a	n/a	N1
GJB2	21.49	17.39	0.006515099999999991	n/a	C2
GJB1	19.79	13.43	6.431199999999985E-4	n/a	C1
GJB4	27.0	10.06	2.47125E-4	n/a	C4
LOC100506071	n/a	n/a	4.9415999999999975E-5	n/a	T1
ARL2BP	n/a	n/a	n/a	n/a	N1
WDR60	n/a	n/a	7.451099999999999E-5	n/a	T1
GJB3	25.17	0.8600000000000003	0.006774699999999996	n/a	C4
GJB6	31.0	9.83	2.3064999999999978E-4	n/a	C4
MKS1	30.549999999999997	6.85	0.002677349999999998	n/a	C4
CDKN1C	n/a	n/a	0.0	HIGH	I1
SETD5	31.0	19.84	0.0	n/a	C3
MOCS2	32.2	7.92	8.072599999999999E-4	n/a	C4
CDKN1B	26.38	2.2699999999999996	0.003110307999999997	n/a	C4
CHM	n/a	n/a	4.125E-5	n/a	T1
WDR45	n/a	n/a	0.0	HIGH	I1
LYST	44.9	20.1	8.2361E-5	n/a	C4
IFIH1	23.89	17.5	1.483199999999999E-4	n/a	C2
MCEE	27.0	8.98	0.04779899999999998	n/a	C3
ADAMTSL4	33.9	11.21	0.01010310999999999	n/a	C4
RARS	38.3	10.1	2.567E-4	n/a	C4
ADAMTSL2	n/a	n/a	5.765899999999993E-5	n/a	T1
DGUOK-AS1	n/a	n/a	n/a	n/a	N1
TK2	24.59	13.350000000000001	8.236000000000001E-4	n/a	C1
EDARADD	25.91	15.45	0.0	n/a	C3
WDR36	28.0	21.02	0.007573750000000001	n/a	C3
TPI1	30.85	19.64	5.641694999999997E-4	n/a	C4
WDR34	30.0	12.870000000000001	1.6476E-4	n/a	C4
WDR35	36.0	15.34	5.819999999999999E-4	n/a	C4
FAM126A	n/a	n/a	7.4142E-5	n/a	T1
EXOC4	n/a	n/a	n/a	n/a	N1
ANGPTL3	32.0	17.94	0.0019369999999999997	n/a	C4
RARB	29.42	28.1	0.0	n/a	C3
GARS	26.9	20.53	8.937599999999995E-4	n/a	C1
MOCS1	30.75	14.46	0.006012699999999999	n/a	C4
NFIX	n/a	n/a	0.0	HIGH	I1
AP5Z1	32.9	29.049999999999997	0.0	n/a	C3
RNU6-83P	n/a	n/a	n/a	n/a	N1
ADCY1	n/a	n/a	n/a	n/a	N1
FGD1	26.45	13.95	0.0012412269999999988	n/a	C4
PAPSS2	34.8	19.06	1.4825999999999988E-4	n/a	C4
ADCY6	n/a	n/a	n/a	n/a	N1
ADCY5	31.799999999999997	20.79	0.0	n/a	C3
FGD4	36.0	20.47	1.9767799999999988E-4	n/a	C4
SLC17A9	28.0	18.7	1.5713E-4	n/a	C3
UBN1	n/a	n/a	n/a	n/a	N1
SLC17A5	33.1	8.1	0.008203499999999992	n/a	C4
SLC17A8	n/a	n/a	n/a	n/a	N1
BCHE	30.0	13.52	0.08855249999999995	n/a	C4
RSPH4A	33.7	18.52	2.2649999999999998E-4	n/a	C4
CDKN2A	30.0	1.4100000000000001	2.5320000000000003E-4	n/a	C4
TPK1	30.85	11.68	8.44425E-4	n/a	C4
IL10RB	33.91	31.4	0.0	n/a	C3
IL10RA	22.4	10.61	8.236E-5	n/a	C2
WDR19	32.0	15.46	4.215299999999999E-4	n/a	C4
KIAA0196	n/a	n/a	5.765199999999994E-5	n/a	T1
ELP4	n/a	n/a	n/a	n/a	N1
WDR11	n/a	n/a	n/a	n/a	N1
GATM	n/a	n/a	8.236E-5	HIGH	I1
OSTM1	32.85	19.55	0.0	n/a	C3
IGLL1	21.02	18.01	0.00204352	n/a	C3
VMA21	n/a	n/a	n/a	n/a	N1
PLP1	n/a	n/a	0.0	HIGH	I1
POGLUT1	32.4	19.3	8.272000000000002E-5	n/a	C4
TPMT	29.0	5.49	0.355	n/a	C3
TNC	24.2	11.77	7.8242E-4	n/a	C3
PARK7	28.1	0.0	0.0014580299999999988	n/a	C4
TNF	n/a	n/a	n/a	n/a	N1
PARK2	30.0	8.6	0.03245499999999998	n/a	C4
FGF3	26.95	15.940000000000001	1.1944599999999994E-4	n/a	C3
FGF5	n/a	n/a	n/a	n/a	N1
RIMS1	n/a	n/a	n/a	n/a	N1
FGF8	24.36	5.890000000000001	0.004461299999999996	n/a	C4
FGF9	n/a	n/a	n/a	n/a	N1
CFL2	18.24	16.8	0.0	n/a	C3
USP8	n/a	n/a	6.177E-5	n/a	T1
MAP2K1	24.86	20.78	0.0	n/a	C2
MAP2K2	23.09	19.36	3.4697999999999966E-4	n/a	C2
COL27A1	n/a	n/a	n/a	n/a	N1
TPM3	29.6	17.39	8.277000000000001E-5	n/a	C4
TPM2	28.4	15.39	0.0	n/a	C4
TPM1	29.799999999999997	13.09	8.236E-5	n/a	C4
DYRK1A	n/a	n/a	0.0	HIGH	I1
DYRK1B	25.16	11.620000000000001	1.56465E-4	n/a	C3
KERA	31.0	18.73	0.0038560399999999955	n/a	C4
THOC2	23.68	18.8	0.0	n/a	C3
LEMD3	29.6	37.0	0.0	n/a	C3
THOC6	n/a	n/a	n/a	n/a	N1
EDAR	26.89	20.17	3.459699999999997E-4	n/a	C2
HOXC13-AS	28.5	15.09	0.0	n/a	C2
UBR1	33.0	18.66	0.0	n/a	C3
KNG1	n/a	n/a	n/a	n/a	N1
MTM1	38.63	14.510000000000002	0.0	n/a	C3
ORC4	33.1	22.3	1.56465E-4	n/a	C3
TPO	23.71	14.95	0.0025942899999999987	n/a	C2
ORC6	31.65	24.81	0.0	n/a	C3
ORC1	26.12	11.04	7.906600000000001E-4	n/a	C1
TPR	n/a	n/a	n/a	n/a	N1
SMN2	22.32	17.93	0.0	n/a	C2
SMN1	22.32	17.93	0.0	n/a	C2
FANCI	38.3	29.200000000000003	4.6124999999999996E-4	n/a	C3
COA3	n/a	n/a	n/a	n/a	N1
FANCM	28.729999999999997	22.2	0.0	n/a	C3
FANCL	n/a	n/a	n/a	n/a	N1
OSBPL2	n/a	n/a	0.0	HIGH	I1
FANCA	33.0	9.06	7.453849999999999E-4	n/a	C4
SLC4A11	24.58	16.05	3.131999999999998E-4	n/a	C1
FANCC	32.0	17.37	7.413050000000011E-4	n/a	C4
FANCE	31.0	30.1	1.60583E-4	n/a	C3
FANCG	31.299999999999997	17.82	5.847849999999998E-4	n/a	C4
FANCF	30.0	21.44	6.919999999999997E-4	n/a	C4
RAX2	n/a	n/a	6.039249999999998E-4	HIGH	I1
LHX3	34.74	21.7	0.0	n/a	C3
SYNJ1	n/a	n/a	n/a	n/a	N1
TPP1	30.0	9.34	0.00140045	n/a	C4
LHX4	35.0	13.559999999999999	6.795E-4	n/a	C4
DRC1	35.0	32.75	0.0037553499999999997	n/a	C3
BMPR2	26.82	20.86	2.9649599999999955E-4	n/a	C2
MCM8	n/a	n/a	7.8242E-5	n/a	T1
MCM9	n/a	n/a	7.8242E-5	n/a	T1
UFSP2	n/a	n/a	n/a	n/a	N1
MTO1	35.0	22.81	0.0020465749999999993	n/a	C3
SYNE2	41.0	24.68	0.0478135	n/a	C3
SYNE1	34.27	20.71	0.0010872349999999922	n/a	C1
KBTBD13	23.6	12.329999999999998	1.6548999999999996E-4	n/a	C2
THBD	16.8	8.96	0.0020415499999999996	n/a	C3
UBTF	n/a	n/a	n/a	n/a	N1
SERAC1	34.5	20.92	0.0026683299999999974	n/a	C4
GAL3ST2	n/a	n/a	n/a	n/a	N1
LBR	27.58	16.45	0.0016885900000000002	n/a	C2
COA6	n/a	n/a	n/a	n/a	N1
PRKG1	n/a	n/a	n/a	n/a	N1
TNPO3	n/a	n/a	n/a	n/a	N1
TPRN	29.4	18.25	1.3199999999999998E-4	n/a	C3
COA5	n/a	n/a	n/a	n/a	N1
CR2	34.2	20.18	0.0	n/a	C3
CKAP2L	30.0	14.46	1.4823199999999999E-4	n/a	C4
AVPR2	19.63	10.37	0.0	n/a	C2
APOA1	21.84	14.18	1.7294000000000012E-4	n/a	C1
APOA4	n/a	n/a	n/a	n/a	N1
SMC1A	23.21	16.3	0.0	n/a	C1
APOA5	n/a	n/a	n/a	n/a	N1
DNAJC3	n/a	n/a	n/a	n/a	N1
DNAJC6	n/a	n/a	7.8242E-5	n/a	T1
LCK	n/a	n/a	n/a	n/a	N1
DNAJC5	n/a	n/a	n/a	n/a	N1
CRH	n/a	n/a	n/a	n/a	N1
LCT	29.83	19.62	0.003064039999999998	n/a	C2
CEBPA	n/a	n/a	0.0	HIGH	I1
DDC-AS1	28.0	20.88	3.13025E-4	n/a	C3
SMPX	19.4	22.0	0.0	n/a	C3
HDAC1	n/a	n/a	n/a	n/a	N1
CRX	29.6	19.64	1.7384699999999981E-4	n/a	C4
PDHB	29.65	21.96	0.0	n/a	C3
TULP1	26.47	11.219999999999999	2.0177999999999993E-4	n/a	C1
NOD2	20.26	9.81	0.004439399999999995	n/a	C1
HDAC8	n/a	n/a	3.706649999999994E-5	n/a	T1
HDAC6	n/a	n/a	n/a	n/a	N1
COCH	n/a	n/a	4.9415999999999975E-5	n/a	T1
TTN	46.59	29.060000000000002	3.3092500000000003E-4	n/a	C1
DNAJB2	31.25	20.52	0.0	n/a	C3
TTR	17.37	11.170000000000002	0.0034925999999999933	n/a	C1
DNAJB6	23.67	21.3	0.0	n/a	C4
VPS53	26.95	15.07	0.0	n/a	C3
IL21R	n/a	n/a	n/a	n/a	N1
XIRP1	n/a	n/a	n/a	n/a	N1
BCO1	n/a	n/a	n/a	n/a	N1
ALOXE3	31.6	22.19	9.388719999999998E-4	n/a	C2
C1orf105	n/a	n/a	n/a	n/a	N1
STOX1	n/a	n/a	n/a	n/a	N1
SLC35A2	n/a	n/a	0.0	HIGH	I1
TUB	n/a	n/a	n/a	n/a	N1
MGME1	36.65	20.94	1.60583E-4	n/a	C3
SLC35A3	30.0	12.690000000000001	6.261449999999998E-4	n/a	C3
APOC3	31.35	0.0	0.011942999999999999	n/a	C4
LOC100289580	20.68	4.65	0.023513000000000003	n/a	C3
OTOGL	n/a	n/a	n/a	n/a	N1
ASXL1	32.0	18.49	0.002289574999999998	n/a	C4
MFAP5	30.0	21.75	4.03565E-4	n/a	C3
BCKDK	29.08	19.03	1.56465E-4	n/a	C3
APOC2	31.450000000000003	0.5099999999999998	0.018044849999999994	n/a	C4
LEP	24.6	8.94	0.0	n/a	C2
ASXL3	n/a	n/a	0.0	HIGH	I1
CTH	26.95	19.69	0.06150299999999999	n/a	C3
MAB21L2	26.8	17.05	0.0	n/a	C1
BCOR	23.26	18.88	0.0	n/a	C3
C12orf57	30.0	13.93	3.7062E-4	n/a	C3
IL1RN	n/a	n/a	1.56465E-4	HIGH	I1
MTRR	26.95	10.26	0.0	n/a	C2
MLC1	29.75	7.609999999999999	6.427799999999986E-4	n/a	C4
AQP5	28.0	15.21	9.8872E-4	n/a	C4
AQP2	22.5	18.03	6.993999999999995E-4	n/a	C1
HS6ST1	n/a	n/a	n/a	n/a	N1
GBA2	29.520000000000003	18.64	3.089E-4	n/a	C1
AQP1	n/a	n/a	n/a	n/a	N1
NIPAL4	27.75	24.68	0.0063046000000000005	n/a	C3
NFU1	36.7	20.73	0.0011773735	n/a	C3
RPS6KA3	n/a	n/a	0.0032325	HIGH	I1
RPS17	n/a	n/a	0.0	HIGH	I1
RPS19	n/a	n/a	0.0017666999999999984	HIGH	I1
DAG1	24.14	8.55	0.017150499999999992	n/a	C3
PDK3	n/a	n/a	n/a	n/a	N1
RPS10	20.1	24.42	0.0	n/a	C3
C12orf65	30.0	19.45	0.001342529999999999	n/a	C4
IFITM5	16.34	15.989999999999998	0.0	n/a	C3
DYNC2H1	46.3	14.329999999999998	0.002367599999999997	n/a	C4
PDHX	30.4	9.22	0.003508936499999997	n/a	C4
CPT1A	23.63	18.82	0.0011446749999999986	n/a	C2
COG8	n/a	n/a	n/a	n/a	N1
COG7	n/a	n/a	n/a	n/a	N1
COG6	34.4	7.91	0.0	n/a	C3
COG4	31.0	24.21	1.5234899999999997E-4	n/a	C2
SLC35C1	n/a	n/a	7.000599999999998E-5	n/a	T1
CPT1C	n/a	n/a	n/a	n/a	N1
OBSL1	23.5	26.75	0.0	n/a	C3
CFTR	25.47	22.4	0.004011399999999994	n/a	C2
RTEL1	21.68	12.739999999999998	7.610399999999999E-4	n/a	C1
SLC22A5	25.08	19.38	0.005571399999999993	n/a	C1
BCYRN1	19.32	5.699999999999999	6.267399999999995E-4	n/a	C1
SLC35D1	31.4	23.75	2.2274999999999997E-4	n/a	C3
STXBP1	29.6	17.13	0.0	n/a	C4
MTTP	31.25	21.92	5.765399999999998E-4	n/a	C4
LHB	25.08	8.54	8.239500000000001E-5	n/a	C4
STXBP2	24.35	19.05	0.0019278	n/a	C3
LIAS	n/a	n/a	7.4124E-5	n/a	T1
APCDD1	n/a	n/a	n/a	n/a	N1
CD79B	n/a	n/a	0.0	HIGH	I1
LOC100505549	29.0	8.9	1.60583E-4	n/a	C2
SH2D1A	31.93	12.350000000000001	0.0	n/a	C3
TYR	23.6	18.7	0.007051399999999975	n/a	C1
RPS26	30.880000000000003	12.09	0.0	n/a	C3
RPS28	n/a	n/a	n/a	n/a	N1
RPS29	28.799999999999997	20.64	0.0	n/a	C3
ADCK4	29.14	21.54	6.184599999999997E-4	n/a	C1
ADCK3	31.0	11.34	0.02715094999999977	n/a	C4
RPS24	21.44	30.0	0.0	n/a	C3
TENM3	n/a	n/a	n/a	n/a	N1
C2CD3	32.2	18.26	0.002305936	n/a	C3
GBE1	36.4	16.87	0.003925199999999995	n/a	C4
MEOX1	n/a	n/a	n/a	n/a	N1
ERMAP	28.5	2.8899999999999997	0.0172235	n/a	C3
FEZF1	n/a	n/a	n/a	n/a	N1
EDN1	29.85	21.61	0.0	n/a	C3
EDN3	27.299999999999997	20.12	0.0	n/a	C3
GP1BB	n/a	n/a	0.0	HIGH	I1
GP1BA	21.66	12.41	2.4795E-4	n/a	C1
CYP7B1	22.95	15.59	0.004011204999999994	n/a	C2
BDNF-AS	n/a	n/a	n/a	n/a	N1
MATN4	n/a	n/a	n/a	n/a	N1
MATN3	26.0	16.87	0.0	n/a	C4
SDCCAG8	37.6	3.6400000000000006	5.849249999999996E-4	n/a	C4
AMER1	n/a	n/a	0.0	HIGH	I1
NOL3	n/a	n/a	n/a	n/a	N1
TYMP	23.14	14.46	0.0025839299999999964	n/a	C1
PURA	n/a	n/a	0.0	HIGH	I1
PDPR	n/a	n/a	n/a	n/a	N1
KISS1R	31.5	14.36	9.544749999999999E-4	n/a	C4
GRHL3	n/a	n/a	n/a	n/a	N1
MLH1	37.5	12.600000000000001	0.0	n/a	C4
GRHL2	n/a	n/a	0.0	HIGH	I1
COLQ	31.22	23.25	3.50025E-4	n/a	C2
MLH3	31.299999999999997	0.0	0.13504117999999998	n/a	C3
SLURP1	n/a	n/a	9.075599999999997E-4	HIGH	I1
PDP1	n/a	n/a	n/a	n/a	N1
CD40LG	n/a	n/a	0.0	HIGH	I1
PRKRA	31.1	17.12	0.0014129685	n/a	C3
MEGF8	32.0	14.32	0.0	n/a	C3
NDUFA13	n/a	n/a	n/a	n/a	N1
NDUFA11	23.83	1.7400000000000002	0.00427215	n/a	C3
NDUFA12	n/a	n/a	n/a	n/a	N1
PLCE1-AS1	n/a	n/a	n/a	n/a	N1
ROGDI	31.299999999999997	0.0	0.0011243299999999993	n/a	C4
NDUFA10	31.299999999999997	5.529999999999999	3.2354499999999995E-4	n/a	C3
DYX1C1-CCPG1	32.0	10.48	2.3474499999999996E-4	n/a	C2
COMP	22.53	19.48	0.0	n/a	C2
GOLGA6L9	23.17	0.7999999999999998	0.0	n/a	C2
BMPER	35.9	29.4	0.0	n/a	C3
ARHGDIA	n/a	n/a	0.0	HIGH	I1
PUS3	n/a	n/a	n/a	n/a	N1
LIG1	30.0	29.049999999999997	4.694899999999999E-4	n/a	C3
IL11RA	n/a	n/a	7.001449999999996E-5	n/a	T1
PUS1	30.0	20.11	8.740049999999999E-5	n/a	C3
LIG4	30.75	20.32	7.000599999999997E-4	n/a	C3
LIFR	35.2	18.75	2.2247399999999993E-4	n/a	C3
SPECC1L	29.0	19.73	0.0	n/a	C3
MATR3	n/a	n/a	7.000599999999998E-5	n/a	T1
LPA	n/a	n/a	n/a	n/a	N1
COPA	29.549999999999997	20.64	0.0	n/a	C3
LPL	23.59	20.01	0.07852719999999973	n/a	C2
EMG1	n/a	n/a	n/a	n/a	N1
LARGE	25.98	18.66	8.236799999999998E-5	n/a	C2
CDH23	31.1	5.8100000000000005	8.710400000000004E-4	n/a	C4
AMELX	22.81	17.64	0.0	n/a	C3
DARS	28.67	21.33	5.353249999999999E-4	n/a	C1
PNPT1	24.43	17.95	0.005815599999999995	n/a	C1
UQCC3	n/a	n/a	n/a	n/a	N1
UQCC2	n/a	n/a	n/a	n/a	N1
COQ9	n/a	n/a	n/a	n/a	N1
COQ6	31.0	22.34	2.2239E-4	n/a	C3
COQ4	30.0	18.45	0.001833875	n/a	C4
SELP	n/a	n/a	n/a	n/a	N1
GRHPR	31.0	4.3100000000000005	0.0010047599999999978	n/a	C4
DIAPH1	n/a	n/a	n/a	n/a	N1
CORO7-PAM16	n/a	n/a	n/a	n/a	N1
COQ2	22.1	14.059999999999999	0.0013249249999999998	n/a	C2
SKIV2L	n/a	n/a	n/a	n/a	N1
FGFR4	n/a	n/a	n/a	n/a	N1
FGFR3	30.0	0.8799999999999999	8.2422E-5	n/a	C4
FGFR2	17.98	13.239999999999998	0.0	n/a	C2
BRWD3	29.5	8.18	0.0	n/a	C3
FGFR1	30.0	19.32	8.267999999999999E-5	n/a	C4
GPSM2	36.6	23.67	0.001008875	n/a	C4
THRB	n/a	n/a	4.118E-5	n/a	T1
THRA	26.75	21.96	0.0	n/a	C3
SLC40A1	20.22	13.899999999999999	5.436199999999998E-4	n/a	C2
DBH	32.65	17.49	0.004868464999999999	n/a	C3
OPLAH	28.0	18.72	0.05720189	n/a	C3
MFSD8	22.83	12.48	0.003756034999999967	n/a	C1
DBT	32.5	0.0	0.006589679999999981	n/a	C4
C15orf41	21.94	18.02	0.0	n/a	C3
HGSNAT	32.0	14.39	0.012718449999999958	n/a	C4
DCC	42.8	10.46	0.0	n/a	C4
DCN	n/a	n/a	0.0	HIGH	I1
IQCG	25.2	5.1	0.0	n/a	C2
ALDH1A3	n/a	n/a	6.589599999999998E-5	n/a	T1
ZAP70	33.0	0.0	8.23665E-5	n/a	C4
COL6A2	22.14	18.09	0.018507999999999983	n/a	C1
COL6A1	n/a	n/a	2.471999999999977E-5	n/a	T1
TMEM5	31.25	19.12	2.2237999999999994E-4	n/a	C4
DCX	n/a	n/a	0.0	HIGH	I1
COL6A3	32.2	7.859999999999999	0.011683349999999995	n/a	C4
CDH15	26.0	21.08	0.00260239	n/a	C3
LOC100507346	22.94	7.48	0.01995175	n/a	C3
DDC	23.8	17.82	3.8710999999999997E-4	n/a	C2
NRXN1	n/a	n/a	7.858399999999999E-5	n/a	T1
ATP1A3	23.42	20.28	0.0	n/a	C1
NDUFV2-AS1	n/a	n/a	n/a	n/a	N1
ATP1A2	25.22	20.38	3.130399999999995E-4	n/a	C1
ATP1A1	29.299999999999997	18.3	0.0	n/a	C3
PDE11A	n/a	n/a	n/a	n/a	N1
CHSY1	28.310000000000002	19.4	0.0	n/a	C3
ALDH1B1	32.15	7.1	1.56465E-4	n/a	C3
POC1A	29.75	23.98	0.0	n/a	C3
PDSS2	29.9	19.42	3.9534E-4	n/a	C4
POC1B	33.2	21.3	2.3474499999999996E-4	n/a	C3
PDSS1	27.700000000000003	9.7	0.0	n/a	C3
SNCB	28.5	10.55	0.001984875	n/a	C3
BUB1	29.450000000000003	19.43	0.0	n/a	C3
SNCA	24.36	0.0	2.6359999999999996E-4	n/a	C4
OPCML	n/a	n/a	n/a	n/a	N1
CRYGS	n/a	n/a	n/a	n/a	N1
LIM2	n/a	n/a	n/a	n/a	N1
NOS3	n/a	n/a	n/a	n/a	N1
PDX1	29.0	17.88	0.012696799999999998	n/a	C4
CRYGC	29.659999999999997	20.8	0.011591999999999988	n/a	C2
CRYGD	n/a	n/a	5.353399999999996E-5	n/a	T1
MLPH	n/a	n/a	7.4124E-5	n/a	T1
DES	36.6	11.149999999999999	3.377949999999995E-4	n/a	C4
CRYGB	31.0	0.0	1.0	n/a	C3
KANSL1	33.25	20.68	2.470799999999999E-4	n/a	C4
ATP13A2	23.03	11.73	2.471E-4	n/a	C1
DPP3-BBS1	n/a	n/a	n/a	n/a	N1
RBPJ	24.68	24.0	0.0	n/a	C3
LIPA	32.2	14.52	0.005789907999999995	n/a	C4
TSEN54	37.3	3.119999999999999	0.004496799999999991	n/a	C4
SCAMP4	n/a	n/a	n/a	n/a	N1
LIPE	n/a	n/a	n/a	n/a	N1
IL4I1	n/a	n/a	n/a	n/a	N1
NSDHL	n/a	n/a	0.0	HIGH	I1
ZFYVE26	38.4	27.75	1.3999499999999994E-4	n/a	C3
LIPC	26.05	19.65	0.0268035	n/a	C3
ZFYVE27	n/a	n/a	n/a	n/a	N1
LIPH	28.0	23.25	0.0010215679999999998	n/a	C3
LRAT	31.549999999999997	21.09	0.0	n/a	C3
HES7	25.88	17.8	0.0	n/a	C3
RNASE4	21.02	0.0	0.010536249999999992	n/a	C4
PDYN	29.0	0.0	4.4477999999999987E-4	n/a	C4
HSPG2	n/a	n/a	n/a	n/a	N1
AR	22.45	15.95	0.010937999999999986	n/a	C1
RBP4	25.66	19.78	0.0	n/a	C2
PRKAR1A	n/a	n/a	2.059E-5	n/a	T1
RBP3	n/a	n/a	n/a	n/a	N1
RBCK1	37.2	21.68	0.0	n/a	C4
MTMR2	n/a	n/a	7.4124E-5	n/a	T1
AIRE	18.61	13.829999999999998	0.006826849999999999	n/a	C2
DHH	28.85	13.7	0.0	n/a	C3
CEP85L	n/a	n/a	7.000599999999998E-5	n/a	T1
SLC5A1	28.25	19.51	3.04786E-4	n/a	C3
AAAS	31.0	12.399999999999999	0.001886029999999999	n/a	C4
SLC5A2	30.0	6.550000000000001	0.04188942	n/a	C4
C2	29.75	8.37	0.37304899999999996	n/a	C3
SLC5A5	30.0	19.28	6.094899999999999E-4	n/a	C4
C3	n/a	n/a	n/a	n/a	N1
GRIN2A	n/a	n/a	5.765899999999993E-5	n/a	T1
C5	35.0	14.670000000000002	0.001021545	n/a	C3
C6	31.65	18.84	0.0013299999999999998	n/a	C3
C7	31.549999999999997	21.92	0.021168099999999995	n/a	C3
C9	33.0	20.91	0.0096368	n/a	C3
GPIHBP1	13.93	6.210000000000001	0.005748193499999995	n/a	C2
B3GALNT2	26.07	17.66	2.5535799999999985E-4	n/a	C2
LRBA	29.439999999999998	16.55	0.0	n/a	C2
PMM2	22.52	17.28	0.0021005	n/a	C1
NR0B1	n/a	n/a	0.0	HIGH	I1
BBIP1	n/a	n/a	n/a	n/a	N1
ERLIN2	n/a	n/a	n/a	n/a	N1
LYZ	21.24	12.14	0.0	n/a	C2
CP	31.0	11.010000000000002	0.0021085999999999982	n/a	C4
NR0B2	32.45	26.1	8.05505E-4	n/a	C3
GRIN2B	24.67	17.14	0.0	n/a	C1
SETX	24.75	17.07	0.011528699999999996	n/a	C2
COL1A1	30.759999999999998	17.82	8.23795E-5	n/a	C3
CYP2C9	n/a	n/a	n/a	n/a	N1
COL1A2	20.39	17.35	1.3927499999999982E-4	n/a	C2
DCHS1	33.35	21.23	0.0	n/a	C3
PHKA2-AS1	22.6	21.22	0.0	n/a	C3
LRSAM1	n/a	n/a	7.4124E-5	n/a	T1
HEXB	32.0	1.2400000000000002	1.0	n/a	C4
HEXA	25.43	20.12	8.730399999999995E-4	n/a	C1
LITAF	21.85	16.17	0.0	n/a	C2
TRIOBP	34.85	22.05	3.8882999999999995E-4	n/a	C4
PQBP1	30.0	13.52	0.012478	n/a	C3
FAM101B-VPS53	n/a	n/a	n/a	n/a	N2
IKBKB	n/a	n/a	n/a	n/a	N1
NIPBL	32.7	9.84	0.0	n/a	C4
TUBA1A	21.1	9.21	0.0	n/a	C2
FLVCR1	24.02	20.61	8.236999999999999E-5	n/a	C3
FLVCR2	30.950000000000003	17.98	1.4411749999999998E-4	n/a	C4
IKBKG	n/a	n/a	3.2979999999999885E-4	HIGH	I1
APPL1	n/a	n/a	n/a	n/a	N1
ELOVL4	30.0	20.65	0.0	n/a	C3
ARG1	30.15	10.39	3.1295999999999993E-4	n/a	C4
ELOVL5	29.0	15.23	0.0	n/a	C3
NSUN2	n/a	n/a	7.4124E-5	n/a	T1
RIPK4	29.9	0.0	0.04638449999999998	n/a	C3
NIPA1	28.35	21.59	0.0	n/a	C3
RRAS2	n/a	n/a	n/a	n/a	N1
EMP2	34.0	11.82	8.8956E-4	n/a	C3
F2	22.44	12.940000000000001	0.004542679999999996	n/a	C1
LOC101928103	23.3	8.45	0.25201648	n/a	C2
BIVM-ERCC5	29.060000000000002	20.32	0.002524199999999999	n/a	C2
HIST2H2BF	n/a	n/a	n/a	n/a	N1
SLC16A1-SLC16A1-AS1	n/a	n/a	n/a	n/a	N1
SUMF1	28.590000000000003	19.73	5.106399999999996E-4	n/a	C1
F5	35.1	10.84	1.0	n/a	C4
F7	21.74	7.0	0.005205629999999995	n/a	C4
F8	23.93	11.170000000000002	8.236999999999999E-5	n/a	C2
F9	21.99	7.380000000000001	0.0	n/a	C1
DLD	24.51	20.3	0.0014579399999999991	n/a	C1
SLC29A3	26.67	17.35	6.918599999999999E-4	n/a	C1
FH	27.33	19.56	2.6356999999999905E-4	n/a	C1
RNASEL	28.35	18.6	4.6958499999999996E-4	n/a	C3
UNG	n/a	n/a	n/a	n/a	N1
RECQL4	31.35	9.16	0.001923269999999999	n/a	C4
GLRA1	25.92	18.91	6.094799999999993E-4	n/a	C2
TUBA3E	n/a	n/a	n/a	n/a	N1
PROKR2	29.049999999999997	13.530000000000001	0.015705349999999986	n/a	C4
UCP3	30.450000000000003	17.47	0.1176507	n/a	C3
PMS2	25.43	18.53	3.3380499999999974E-4	n/a	C1
DMD	29.71	22.23	0.0	n/a	C1
HBB-HBD	9.41	0.0	0.0	n/a	C1
EVC2	34.4	11.670000000000002	0.0013176399999999997	n/a	C4
P2RY12	26.45	17.31	2.3886349999999997E-4	n/a	C2
SLC16A1	28.950000000000003	0.0	8.238499999999999E-4	n/a	C4
GK	31.979999999999997	19.98	0.0	n/a	C4
STAT1	29.0	13.600000000000001	0.0	n/a	C4
TXNL4A-RBFA	n/a	n/a	n/a	n/a	N2
STAT3	25.13	19.1	0.0	n/a	C1
HNRNPUL2-BSCL2	26.21	8.24	1.070689999999999E-4	n/a	C1
GATAD2B	n/a	n/a	n/a	n/a	N1
TTLL5	39.0	25.11	0.0029525039999999986	n/a	C3
LYRM4	n/a	n/a	n/a	n/a	N1
LYRM7	n/a	n/a	n/a	n/a	N1
MPLKIP	n/a	n/a	n/a	n/a	N1
MYLK2	24.1	0.0	0.10556779999999999	n/a	C4
HR	n/a	n/a	5.387199999999995E-5	n/a	T1
STK11	28.909999999999997	18.54	0.0	n/a	C3
SMCHD1	31.5	22.61	0.0	n/a	C3
KPNA7	n/a	n/a	n/a	n/a	N1
PITX2	n/a	n/a	0.0	HIGH	I1
SLC16A2	n/a	n/a	0.0	HIGH	I1
PITX1	n/a	n/a	0.0	HIGH	I1
PITX3	n/a	n/a	n/a	n/a	N1
VPS33B	26.43	18.95	1.44115E-4	n/a	C2
FOXP3	n/a	n/a	0.0	HIGH	I1
TUBA4A	32.58	18.68	1.44115E-4	n/a	C4
FOXP2	32.38	22.52	0.0	n/a	C3
FOXP1	n/a	n/a	0.0	HIGH	I1
MAF	24.0	16.55	0.0	n/a	C4
MAK	27.97	19.79	1.44115E-4	n/a	C1
FSCN2	n/a	n/a	n/a	n/a	N1
DSC2	34.0	7.91	0.011799199999999996	n/a	C4
DSC3	n/a	n/a	n/a	n/a	N1
RNASEH2C	26.77	15.670000000000002	7.825389999999998E-4	n/a	C2
RNASEH2B	23.63	15.32	0.011708999999999999	n/a	C3
RNASEH2A	23.1	15.899999999999999	0.001499084999999998	n/a	C1
ARL6	24.77	17.78	4.5724799999999967E-4	n/a	C1
MAX	n/a	n/a	0.0	HIGH	I1
TNFRSF11B	23.89	8.31	0.0	n/a	C4
TNFRSF11A	24.72	5.369999999999999	0.0	n/a	C4
ACAT1	30.049999999999997	15.82	6.835750000000016E-4	n/a	C4
GLIS2	n/a	n/a	n/a	n/a	N1
CPA6	37.15	21.74	0.00822796	n/a	C3
KL	n/a	n/a	n/a	n/a	N1
SRD5A2	14.68	2.87	0.0031271499999999987	n/a	C4
BDNF	n/a	n/a	n/a	n/a	N1
SRD5A3	28.33	18.02	8.252999999999992E-4	n/a	C2
GFPT1	26.75	11.3	6.259549999999999E-4	n/a	C3
EEF2	n/a	n/a	n/a	n/a	N1
MCC	27.549999999999997	14.809999999999999	2.3474499999999996E-4	n/a	C3
FOXN1	29.9	18.85	0.0	n/a	C3
AICDA	26.4	16.46	8.278599999999999E-5	n/a	C1
LOC100132529	n/a	n/a	7.4124E-5	n/a	T1
TUBGCP6	36.2	2.95	3.5415499999999993E-4	n/a	C4
NPHP3-ACAD11	29.71	8.88	4.40705E-4	n/a	C1
TUBGCP4	32.2	6.17	0.0020105999999999995	n/a	C3
MYD88	25.73	16.39	9.639E-4	n/a	C2
POMT2	25.93	18.63	4.035699999999999E-4	n/a	C2
CNTNAP2	42.85	22.65	8.23775E-5	n/a	C4
CNTNAP1	n/a	n/a	0.0	HIGH	I1
POMT1	27.08	19.16	3.870949999999996E-4	n/a	C1
FHL1	20.23	13.829999999999998	0.0	n/a	C1
COX4I2	n/a	n/a	n/a	n/a	N1
WISP3	31.049999999999997	9.19	2.4300449999999988E-4	n/a	C4
PIK3CD	29.0	19.0	0.0	n/a	C3
LOC101928174	23.23	8.6	8.236E-5	n/a	C1
MRPL3	n/a	n/a	n/a	n/a	N1
DSE	n/a	n/a	n/a	n/a	N1
ZNF644	n/a	n/a	7.413299999999999E-5	n/a	T1
SPG11	36.0	15.969999999999999	4.1180000000000003E-4	n/a	C4
DSP	33.0	11.64	8.195799999999991E-4	n/a	C4
DST	31.6	8.37	4.4478E-4	n/a	C3
FOXL2	n/a	n/a	2.7572999999999907E-5	n/a	T1
VPS37A	n/a	n/a	n/a	n/a	N1
SLC25A15	25.14	17.57	5.436199999999998E-4	n/a	C1
CYP2A6	20.5	0.0	0.17151149999999998	n/a	C3
PIK3CA	25.4	8.33	8.274999999999999E-5	n/a	C3
NPC1	25.45	17.1	4.365099999999986E-4	n/a	C1
NPC2	23.61	14.420000000000002	0.02185099999999998	n/a	C2
SLC25A19	22.37	9.94	1.4822999999999998E-4	n/a	C2
IL1RAPL1	n/a	n/a	0.0	HIGH	I1
DSG1	33.5	21.97	0.0	n/a	C4
DSG2	22.75	17.97	0.01627749999999999	n/a	C1
SLC25A12	n/a	n/a	n/a	n/a	N1
DSG4	37.0	22.34	3.623839999999999E-4	n/a	C3
MET	22.27	17.63	1.1177999999999981E-4	n/a	C2
SLC25A13	27.0	20.87	0.00177125	n/a	C2
LRP5	27.71	22.72	3.831049999999993E-4	n/a	C2
LRP4	26.21	19.17	1.3176399999999998E-4	n/a	C1
KATNB1	27.130000000000003	18.13	0.0	n/a	C2
LRP2	43.8	18.52	0.0037732299999999885	n/a	C4
MFF	n/a	n/a	n/a	n/a	N1
HSD17B10	28.03	6.07	1.23525E-4	n/a	C3
LRP6	26.45	18.93	0.0011573649999999996	n/a	C2
PRIMPOL	n/a	n/a	n/a	n/a	N1
CECR1	19.64	10.81	0.0030885	n/a	C1
SLITRK1	31.1	6.130000000000001	0.0	n/a	C3
SLITRK6	31.0	25.32	1.5732099999999998E-4	n/a	C2
PCBD1	37.15	17.75	0.0020382499999999997	n/a	C4
SLC25A20	33.9	15.059999999999999	3.3507999999999997E-4	n/a	C4
CNNM2	21.58	11.54	0.0	n/a	C2
SLC25A22	n/a	n/a	6.18E-5	n/a	T1
CNNM4	36.0	20.65	8.236E-5	n/a	C4
CTHRC1	n/a	n/a	n/a	n/a	N1
MMAA	40.0	20.17	0.0016805	n/a	C4
MMAB	28.799999999999997	17.83	9.226999999999998E-4	n/a	C2
C2orf71	31.0	11.719999999999999	1.23675E-4	n/a	C4
MERTK	34.9	10.91	2.8827999999999997E-4	n/a	C4
DHODH	23.02	15.95	0.002822029999999999	n/a	C2
LOC102723439	n/a	n/a	n/a	n/a	N1
SLC25A38	37.55	27.799999999999997	1.5646600000000002E-4	n/a	C3
PC	25.66	18.95	1.1126300000000039E-4	n/a	C1
OPN1MW2	22.55	18.41	0.0	n/a	C3
MGP	n/a	n/a	0.0	HIGH	I1
VIPAS39	36.15	21.57	0.01044	n/a	C4
P4HB	n/a	n/a	n/a	n/a	N1
PVRL4	n/a	n/a	7.000599999999998E-5	n/a	T1
SPG21	29.5	29.049999999999997	0.0	n/a	C3
PVRL1	n/a	n/a	n/a	n/a	N1
SPG20	n/a	n/a	n/a	n/a	N1
EIF4A3	n/a	n/a	n/a	n/a	N1
FOXI1	18.25	0.0	0.001189725	n/a	C3
POF1B	n/a	n/a	n/a	n/a	N1
GOLGA6L10	23.17	0.7999999999999998	0.0	n/a	C2
EPHB2	35.0	9.28	0.03192300000000001	n/a	C3
SLC34A3	29.0	1.6600000000000001	0.017068004999999983	n/a	C4
SLC34A2	n/a	n/a	7.4124E-5	n/a	T1
ARSA	22.12	16.78	0.003848499999999978	n/a	C1
ENTPD1	n/a	n/a	n/a	n/a	N1
MUSK	34.0	20.23	0.002129325	n/a	C4
PHYKPL	29.0	20.73	0.03297071	n/a	C3
SLC34A1	24.25	20.35	0.0	n/a	C3
HFE2	30.200000000000003	20.7	0.0010256149999999984	n/a	C4
TAS2R16	n/a	n/a	n/a	n/a	N1
THAP1	27.5	11.850000000000001	0.0	n/a	C4
GNPAT	28.0	14.280000000000001	1.0	n/a	C3
MIP	29.9	22.74	0.0	n/a	C3
ZNF711	n/a	n/a	n/a	n/a	N1
MMADHC	24.95	16.71	7.042199999999999E-4	n/a	C2
EPHA2	30.0	23.41	0.005040499999999998	n/a	C3
GCDH	22.6	18.22	0.0020754999999999992	n/a	C1
FOXG1	n/a	n/a	0.0	HIGH	I1
PEX11B	n/a	n/a	n/a	n/a	N1
PIK3R2	23.79	19.46	0.0	n/a	C3
PIK3R1	30.0	17.95	0.0	n/a	C4
PIK3R5	n/a	n/a	n/a	n/a	N1
LARS	n/a	n/a	n/a	n/a	N1
SI	28.0	2.5700000000000003	0.016220999999999996	n/a	C4
PCBP1	n/a	n/a	n/a	n/a	N1
DYM	41.0	16.5	1.64745E-4	n/a	C4
ARSE	21.7	8.4	5.806849999999995E-4	n/a	C4
ARSB	23.21	15.91	0.001235625	n/a	C2
RBM10	n/a	n/a	n/a	n/a	N1
CLHC1	n/a	n/a	n/a	n/a	N1
CRADD	n/a	n/a	n/a	n/a	N1
FOXF1	29.0	20.09	0.0	n/a	C3
RPE65	25.62	18.4	0.013350034999999979	n/a	C2
TF	24.09	1.9900000000000002	0.026689	n/a	C4
LOC100130744	22.84	22.9	0.0	n/a	C3
TG	26.0	14.899999999999999	0.002326784999999997	n/a	C1
TH	20.95	15.260000000000002	6.65679999999999E-4	n/a	C2
COL9A1	31.799999999999997	19.47	0.0	n/a	C3
COL9A3	n/a	n/a	n/a	n/a	N1
COL9A2	n/a	n/a	n/a	n/a	N1
AARS	29.0	16.88	3.953599999999999E-4	n/a	C4
FKBP10	32.7	1.6900000000000004	2.0591749999999997E-4	n/a	C4
PCSK1	32.55	18.06	1.3999499999999994E-4	n/a	C3
FOXE3	n/a	n/a	0.00158935	HIGH	I1
FOXE1	29.0	18.56	0.010560868999999995	n/a	C3
TNFRSF13B	30.0	17.8	0.04805749999999999	n/a	C4
SLC7A14	28.0	7.59	0.017633349999999996	n/a	C3
PCSK9	29.0	15.969999999999999	0.005098429999999996	n/a	C4
IKBKAP	29.0	10.45	0.0058563	n/a	C3
PEPD	25.16	19.8	7.243149999999997E-4	n/a	C2
IER3IP1	26.0	19.89	1.5694E-4	n/a	C3
CHRDL1	33.0	20.52	0.0	n/a	C4
ARV1	n/a	n/a	n/a	n/a	N1
HYAL1	n/a	n/a	n/a	n/a	N1
ACADM	23.52	17.46	0.01017125	n/a	C1
ACADS	24.77	19.94	0.1369599999999996	n/a	C1
AASS	33.0	12.73	8.236E-5	n/a	C4
UTP14C	31.0	22.92	0.0	n/a	C3
ACAD8	30.0	9.61	7.9891E-4	n/a	C4
CCDC114	26.85	6.67	0.0026023199999999995	n/a	C4
ACAD9	26.15	14.399999999999999	4.1180000000000003E-4	n/a	C1
OSMR	22.2	12.29	3.953599999999999E-4	n/a	C4
MN1	n/a	n/a	n/a	n/a	N1
ENAM	32.0	18.64	0.0029902099999999997	n/a	C3
BANK1	n/a	n/a	n/a	n/a	N1
CRELD1	n/a	n/a	n/a	n/a	N1
FOXC2	n/a	n/a	0.0	HIGH	I1
LIPE-AS1	n/a	n/a	n/a	n/a	N1
FOXC1	27.119999999999997	1.75	0.009883999999999966	n/a	C3
CCDC103	30.4	10.7	0.01197	n/a	C3
SATB2	n/a	n/a	0.0	HIGH	I1
IGHMBP2	31.65	11.760000000000002	8.52554999999999E-4	n/a	C4
IBA57	n/a	n/a	n/a	n/a	N1
GRM5-TYR	n/a	n/a	n/a	n/a	N1
CPN1	n/a	n/a	n/a	n/a	N1
HEATR2	n/a	n/a	n/a	n/a	N1
BCAP31	n/a	n/a	n/a	n/a	N1
NPM1	n/a	n/a	n/a	n/a	N1
GCH1	n/a	n/a	0.0013178499999999967	HIGH	I1
MOG	n/a	n/a	n/a	n/a	N1
NUBPL	30.299999999999997	7.3100000000000005	0.026044499999999984	n/a	C4
GCGR	n/a	n/a	n/a	n/a	N1
HUWE1	21.88	12.21	0.0019431999999999995	n/a	C2
CRIPT	20.4	29.049999999999997	0.0	n/a	C3
DSPP	19.65	14.41	0.675	n/a	C4
PER2	n/a	n/a	n/a	n/a	N1
ALDH4A1	32.0	19.03	8.162099999999999E-4	n/a	C3
GFI1B	n/a	n/a	0.0	HIGH	I1
XK	n/a	n/a	0.0	HIGH	I1
ZDHHC9	28.15	11.23	0.0	n/a	C3
TARDBP	19.53	3.5199999999999996	1.0706700000000036E-4	n/a	C4
MPI	27.18	19.97	0.0037063599999999993	n/a	C2
MPL	30.65	11.64	0.0029319199999999985	n/a	C4
CPOX	24.39	11.120000000000001	0.0027180999999999998	n/a	C1
MPO	31.200000000000003	18.78	0.11799999999999998	n/a	C4
CCND2	n/a	n/a	0.0	HIGH	I1
MPZ	n/a	n/a	1.2353999999999884E-5	n/a	T1
CAPN5	28.700000000000003	22.37	0.0	n/a	C3
NPPA	26.4	0.0	0.01817055	n/a	C3
DUOXA2	n/a	n/a	n/a	n/a	N1
SNIP1	n/a	n/a	n/a	n/a	N1
CAPN3	25.5	21.65	9.886E-4	n/a	C2
BANF1	n/a	n/a	n/a	n/a	N1
PDGFRB	26.41	16.87	5.929849999999996E-4	n/a	C1
PDGFRA	25.02	19.93	0.0	n/a	C2
HFM1	n/a	n/a	7.000599999999998E-5	n/a	T1
CYBB	31.4	10.81	0.0	n/a	C4
CYBA	29.0	16.21	2.2791999999999995E-4	n/a	C4
RPGRIP1L	26.03	20.43	0.06201099999999948	n/a	C2
KLHL40	30.0	11.14	5.776799999999998E-4	n/a	C4
KLHL41	n/a	n/a	6.588799999999999E-5	n/a	T1
PLCG1-AS1	n/a	n/a	0.0	HIGH,MODERATE,LOW	I3
PDGFRL	n/a	n/a	n/a	n/a	N1
DKC1	19.53	12.690000000000001	0.0	n/a	C1
CCDC151	32.0	31.15	0.0	n/a	C3
VCL	36.0	10.36	0.002652249999999998	n/a	C4
RTN2	n/a	n/a	n/a	n/a	N1
GCM2	27.0	24.2	2.38863E-4	n/a	C3
VCP	22.68	17.58	0.0	n/a	C2
RBM8A	n/a	n/a	0.16102349999999993	HIGH	I1
MIR548N	49.2	9.61	1.6549999999999998E-4	n/a	C1
NPR2	21.26	15.8	1.564929999999999E-4	n/a	C2
CHAT	25.23	19.48	9.060000000000001E-4	n/a	C2
KLHL10	23.87	4.02	0.01192445	n/a	C3
NDRG1	n/a	n/a	n/a	n/a	N1
EBP	n/a	n/a	0.0	HIGH	I1
TAC3	26.2	17.47	0.0013999499999999994	n/a	C3
CYC1	n/a	n/a	7.8242E-5	n/a	T1
PRODH	29.0	5.52	1.0	n/a	C4
VARS2	29.549999999999997	26.1	2.3747300000000004E-4	n/a	C3
ZFHX3	n/a	n/a	n/a	n/a	N1
LOC101927631	30.0	12.45	0.0	n/a	C3
VDR	27.509999999999998	18.97	8.2367E-5	n/a	C1
SLC52A2	20.97	9.94	4.1200000000000004E-4	n/a	C1
SLC52A3	21.89	14.29	0.002550499999999998	n/a	C1
PHOX2B	18.02	19.45	0.0	n/a	C3
PHOX2A	n/a	n/a	n/a	n/a	N1
BMP4	n/a	n/a	0.0065715	HIGH	I1
GCLC	n/a	n/a	n/a	n/a	N1
BMP1	n/a	n/a	6.345E-5	n/a	T1
CPS1	30.0	17.39	0.003047874999999995	n/a	C4
TMEM134-AIP	n/a	n/a	n/a	n/a	N2
FAM175A	32.25	18.62	4.4478E-4	n/a	C3
STT3A	n/a	n/a	n/a	n/a	N1
CYCS	n/a	n/a	n/a	n/a	N1
TAF4B	n/a	n/a	n/a	n/a	N1
TAB2	13.91	0.0	1.56465E-4	n/a	C3
STT3B	n/a	n/a	n/a	n/a	N1
DPYD-AS1	n/a	n/a	n/a	n/a	N1
RBM28	n/a	n/a	n/a	n/a	N1
EDA	30.380000000000003	14.16	0.0	n/a	C3
LAMC3	n/a	n/a	n/a	n/a	N1
CHD8	36.0	23.72	0.0	n/a	C3
CHD7	32.36	11.18	0.0	n/a	C3
ATP2A2	26.72	21.12	0.0	n/a	C2
HMGB3	n/a	n/a	n/a	n/a	N1
MTR	32.0	22.82	3.138809999999997E-4	n/a	C2
LAMC2	36.85	30.200000000000003	8.236E-5	n/a	C3
ATP2A1	36.2	29.200000000000003	0.0	n/a	C4
CHD2	39.25	21.58	0.0	n/a	C4
SOBP	n/a	n/a	n/a	n/a	N1
CPT2	25.5	18.21	0.0022031999999999976	n/a	C1
GATAD1	n/a	n/a	n/a	n/a	N1
BCKDHA	35.7	12.989999999999998	4.1185E-4	n/a	C4
ARHGEF10	20.42	1.5999999999999996	3.4104999999999997E-4	n/a	C3
MMP2	28.270000000000003	20.51	0.0	n/a	C2
GLRX5	n/a	n/a	n/a	n/a	N1
BCKDHB	26.16	20.14	0.0011120099999999966	n/a	C1
DARS2	32.0	8.7	0.0018698999999999983	n/a	C4
PEX2	32.0	20.78	0.0010911749999999998	n/a	C4
PEX1	34.0	18.27	3.6238999999999987E-4	n/a	C4
MUT	36.0	17.05	6.507149999999998E-4	n/a	C4
MMP9	n/a	n/a	n/a	n/a	N1
TRDN	32.25	24.02	8.49775E-5	n/a	C3
PEX7	34.65	2.21	0.0014165999999999992	n/a	C4
TBC1D4	n/a	n/a	n/a	n/a	N1
PEX6	31.25	19.6	0.017567824999999985	n/a	C4
CDHR1	30.0	21.43	0.0	n/a	C3
IRF1	28.6	22.52	0.0	n/a	C3
PEX5	35.25	22.79	2.2239E-4	n/a	C3
TBC1D7	36.4	29.1	1.56465E-4	n/a	C3
IRF7	n/a	n/a	7.828949999999999E-5	n/a	T1
RBM20	24.06	17.54	0.0013107999999999998	n/a	C2
IRF8	29.35	21.04	0.0	n/a	C3
IRF6	n/a	n/a	2.059E-5	n/a	T1
BLVRA	n/a	n/a	7.042349999999999E-4	HIGH	I1
MVK	31.049999999999997	11.370000000000001	0.003919999999999991	n/a	C4
LAMA2	45.4	4.92	8.565799999999994E-4	n/a	C4
LAMA1	36.0	12.64	1.9767999999999994E-4	n/a	C4
PNKP	30.799999999999997	4.75	0.001318700000000001	n/a	C4
LAMA4	27.25	17.21	6.671699999999998E-4	n/a	C2
GOSR2	37.0	21.87	7.248249999999999E-4	n/a	C3
LAMA3	n/a	n/a	6.588799999999999E-5	n/a	T1
ATP2C1	n/a	n/a	0.0	HIGH	I1
ACVR1B	n/a	n/a	n/a	n/a	N1
HMGCL	30.9	19.8	3.6238999999999987E-4	n/a	C4
MARVELD2	n/a	n/a	n/a	n/a	N1
BMS1	n/a	n/a	n/a	n/a	N1
APOPT1	n/a	n/a	7.4124E-5	n/a	T1
VHL	30.93	18.05	1.446575E-4	n/a	C3
CCDC176	n/a	n/a	n/a	n/a	N1
NAA10	23.58	15.260000000000002	0.0	n/a	C2
LAMB3	31.049999999999997	0.9900000000000002	6.920599999999993E-4	n/a	C4
LAMB2	34.0	7.68	0.0011942249999999982	n/a	C4
EGF	n/a	n/a	n/a	n/a	N1
ATP2B3	n/a	n/a	6.761599999999998E-5	n/a	T1
LEPREL1	35.55	29.15	0.0	n/a	C3
LAMB1	36.6	22.17	0.0	n/a	C3
SOD3	n/a	n/a	n/a	n/a	N1
ACVR2B	29.0	13.440000000000001	0.012998855	n/a	C3
ACTA2-AS1	26.61	9.81	0.0	n/a	C1
SOD1	19.15	10.96	1.9357299999999984E-4	n/a	C2
PNKD	23.92	19.53	0.006671699999999999	n/a	C3
LEF1-AS1	24.29	20.43	0.0	n/a	C3
GLB1	24.05	17.13	6.782199999999991E-4	n/a	C1
CCDC170	n/a	n/a	n/a	n/a	N1
TAF6	22.58	18.88	3.13025E-4	n/a	C3
VIM	n/a	n/a	n/a	n/a	N1
TAF2	n/a	n/a	n/a	n/a	N1
TAF1	n/a	n/a	n/a	n/a	N1
GLDC	25.07	20.37	2.471E-4	n/a	C1
DCAF8	n/a	n/a	n/a	n/a	N1
ABAT	26.0	17.79	0.0	n/a	C2
ABCA12	35.7	15.73	0.15433358499999972	n/a	C4
ABCA13	n/a	n/a	n/a	n/a	N1
ENO3	28.549999999999997	22.01	0.00221165	n/a	C3
GLE1	28.5	5.130000000000001	0.0034094749999999986	n/a	C3
GCSH	n/a	n/a	n/a	n/a	N1
MYC	21.49	5.1899999999999995	0.0	n/a	C3
CYP1B1	24.57	17.44	0.04454799999999996	n/a	C2
PLCE1	35.88	28.840000000000003	2.48265E-4	n/a	C2
RTTN	32.0	18.02	2.9781E-4	n/a	C3
GPR179	32.0	18.21	0.003396224999999997	n/a	C4
NKX2-6	n/a	n/a	n/a	n/a	N1
RPL21	n/a	n/a	n/a	n/a	N1
IFT80	28.85	18.16	0.0011367799999999998	n/a	C4
TRHR	n/a	n/a	n/a	n/a	N1
RNF125	23.18	18.7	2.3885999999999997E-4	n/a	C3
NHLRC1	30.1	19.35	5.0815E-4	n/a	C4
RPL26	n/a	n/a	n/a	n/a	N1
ANKK1	n/a	n/a	n/a	n/a	N1
LOC101929524	n/a	n/a	n/a	n/a	N1
SRCAP	30.950000000000003	21.38	0.0	n/a	C3
MEFV	19.41	0.0	0.14	n/a	C4
PNPO	36.75	19.0	9.1604E-4	n/a	C4
NKX2-1	n/a	n/a	0.0	HIGH	I1
PLCG2	n/a	n/a	n/a	n/a	N1
NKX2-5	29.25	4.58	0.00447799999999999	n/a	C4
WNT10B	n/a	n/a	n/a	n/a	N1
WNT10A	36.1	17.77	0.09050249999999994	n/a	C4
DNAH11	52.0	27.75	8.067749999999999E-4	n/a	C4
CHKB	n/a	n/a	6.588799999999999E-5	n/a	T1
FZD4	29.15	13.149999999999999	0.00420075	n/a	C4
FZD6	34.7	21.99	8.236E-5	n/a	C3
DNAH14	n/a	n/a	n/a	n/a	N1
SLC16A12	34.45	21.26	0.0	n/a	C3
SLC6A5	33.0	17.5	2.471E-4	n/a	C4
FA2H	25.88	14.27	1.7532000000000002E-4	n/a	C1
CYLD	35.4	25.9	0.0	n/a	C3
FIBP	n/a	n/a	n/a	n/a	N1
SLC6A8	29.0	14.21	0.0	n/a	C4
HCFC1-TMEM187	n/a	n/a	n/a	n/a	N1
GIPC3	29.299999999999997	20.25	0.0	n/a	C4
CDK16	n/a	n/a	n/a	n/a	N1
TRMU	33.3	19.06	0.0011201439999999994	n/a	C4
ELN	n/a	n/a	4.9420000000000696E-5	n/a	T1
SLC6A1	29.33	19.5	0.0	n/a	C2
SLC6A2	n/a	n/a	n/a	n/a	N1
SLC6A3	n/a	n/a	6.17925E-5	n/a	T1
GLI3	33.4	21.45	1.9770000000000283E-4	n/a	C4
GLI2	27.799999999999997	13.98	0.07323699999999994	n/a	C4
OPN1LW	27.75	16.98	0.0	n/a	C3
LDLRAP1	32.85	9.21	0.010448999999999998	n/a	C3
EMD	29.9	5.84	3.953499999999998E-4	n/a	C3
SLC2A10	24.36	12.64	4.406499999999998E-4	n/a	C1
TACR3	37.25	18.0	0.001655649999999999	n/a	C4
TMEM173	26.12	0.0	0.0	n/a	C3
LOC101928222	n/a	n/a	n/a	n/a	N1
RNF168	n/a	n/a	n/a	n/a	N1
PLCB4	n/a	n/a	4.529799999999992E-5	n/a	T1
OPN1MW	22.55	18.41	0.0	n/a	C3
GPR126	29.299999999999997	24.12	0.0	n/a	C3
ENG	20.29	14.059999999999999	2.3307999999999947E-4	n/a	C3
OCA2	23.64	15.75	0.037971999999999964	n/a	C1
ASAH1	21.55	15.18	5.190199999999995E-4	n/a	C2
RPL11	n/a	n/a	n/a	n/a	N1
HOXD13	24.32	17.4	0.0	n/a	C2
HOXD10	n/a	n/a	n/a	n/a	N1
TMEM165	n/a	n/a	7.4124E-5	n/a	T1
RNF135	23.23	0.0	0.0011115199999999997	n/a	C3
CHN1	n/a	n/a	4.964999999999997E-5	n/a	T1
GCNT2	22.28	17.18	6.753999999999999E-4	n/a	C2
F10	20.8	16.84	0.038168858499999986	n/a	C3
F12	30.0	17.9	0.0025901879999999998	n/a	C4
CARD9	30.549999999999997	18.48	3.8155999999999997E-4	n/a	C4
F11	35.0	17.74	0.0064741999999999925	n/a	C4
TRMT1	n/a	n/a	n/a	n/a	N1
LRPPRC	34.0	18.01	0.003535399999999999	n/a	C4
POU4F3	n/a	n/a	0.0	HIGH	I1
FIG4	34.0	14.670000000000002	0.004728029999999994	n/a	C4
GPR143	22.24	17.79	0.0	n/a	C4
NMNAT1	29.450000000000003	9.1	0.0037720799999999975	n/a	C4
ALMS1	35.0	6.779999999999999	4.9655E-4	n/a	C4
RLIM	n/a	n/a	n/a	n/a	N1
SARM1	n/a	n/a	n/a	n/a	N1
MSRB3	22.58	7.0600000000000005	2.38863E-4	n/a	C3
PLCD1	32.65	17.01	0.0014991000000000002	n/a	C3
CSF3R	33.55	6.720000000000001	0.0	n/a	C4
IRS1	n/a	n/a	n/a	n/a	N1
GUCA1B	n/a	n/a	n/a	n/a	N1
GUCA1A	29.0	18.43	0.00927	n/a	C3
EPX	34.0	29.0	0.00176225	n/a	C3
BEST1	21.56	12.45	4.4473999999999924E-4	n/a	C1
NAGLU	25.52	18.4	3.2950000000000004E-4	n/a	C1
NBN	26.39	18.4	0.00490125	n/a	C1
MACROD2	n/a	n/a	n/a	n/a	N1
LZTS1	27.43	18.84	0.0	n/a	C3
MEN1	20.48	15.02	0.0	n/a	C3
RNF43	n/a	n/a	n/a	n/a	N1
TAP1	n/a	n/a	n/a	n/a	N1
BSCL2	30.799999999999997	10.97	1.070689999999999E-4	n/a	C4
STIM1	n/a	n/a	4.529799999999992E-5	n/a	T1
ERF	29.5	27.299999999999997	0.0	n/a	C3
NHP2	27.04	13.530000000000001	0.0	n/a	C3
MAD1L1	32.0	27.25	0.033297879999999995	n/a	C3
CSF1R	23.68	12.05	0.0	n/a	C1
ANKRD11	38.0	23.51	0.0	n/a	C3
ILDR1	33.4	15.829999999999998	0.0	n/a	C3
ABHD5	36.0	0.0	0.0012663400000000001	n/a	C4
CYP4F22	29.0	18.98	6.3419E-4	n/a	C3
NEUROD1	34.69	27.15	0.0	n/a	C3
ZFP57	21.67	12.690000000000001	1.1976999999999989E-4	n/a	C2
ABL1	30.0	21.2	0.0	n/a	C4
RNF170	23.06	0.0	0.0020754	n/a	C3
NDP	n/a	n/a	0.0	HIGH	I1
IMPG1	33.3	20.24	3.6238549999999985E-4	n/a	C3
IMPG2	32.8	11.18	0.0307268	n/a	C4
STRA6	34.0	18.1	0.0017433249999999987	n/a	C4
ANKRD26	n/a	n/a	n/a	n/a	N1
ESRRB	32.6	18.09	0.0	n/a	C3
ASNS	28.0	20.48	1.647E-4	n/a	C4
NEB	n/a	n/a	6.619999999999977E-5	n/a	T1
DHCR24	25.21	20.26	8.236E-5	n/a	C2
PALB2	32.45	10.73	2.471E-4	n/a	C4
NF1	36.8	12.43	8.236999999999999E-5	n/a	C4
NF2	33.4	19.8	0.0	n/a	C3
LZTR1	23.19	15.329999999999998	4.1195E-4	n/a	C2
GPR101	n/a	n/a	n/a	n/a	N1
TREM2	31.9	6.369999999999999	3.953399999999992E-4	n/a	C4
SGCE	n/a	n/a	5.767299999999994E-5	n/a	T1
SGCD	36.45	12.25	0.0017922099999999992	n/a	C4
SGCA	24.51	15.64	0.0025323499999999975	n/a	C2
GM2A	n/a	n/a	6.588799999999999E-5	n/a	T1
SGCB	31.0	13.170000000000002	0.0014165439999999992	n/a	C4
SLC26A4-AS1	24.94	8.87	6.685399999999999E-4	n/a	C4
CNGA1	24.49	9.09	0.006755904999999994	n/a	C1
DNMT3B	24.98	16.29	3.1295999999999993E-4	n/a	C1
ZNF526	n/a	n/a	n/a	n/a	N1
CNGA3	22.59	14.030000000000001	0.0018325999999999996	n/a	C1
SOST	28.72	21.07	0.0	n/a	C3
INSL3	17.2	0.0	0.007000999999999999	n/a	C4
SGCG	32.75	19.93	3.1714000000000004E-4	n/a	C3
IQCB1	30.380000000000003	22.2	0.0011120000000000001	n/a	C2
VWF	24.16	14.579999999999998	0.0033193999999999836	n/a	C1
CHUK	n/a	n/a	n/a	n/a	N1
DNMT3A	30.0	22.48	0.0	n/a	C4
NGF	n/a	n/a	n/a	n/a	N1
ADRA2B	n/a	n/a	n/a	n/a	N1
COASY	34.2	30.049999999999997	0.0	n/a	C3
ASPM	28.35	21.5	2.471E-4	n/a	C1
EVC	31.799999999999997	9.61	0.14722238999999987	n/a	C4
SARS2	n/a	n/a	7.413299999999999E-5	n/a	T1
CNGB3	35.1	9.95	0.029810999999999987	n/a	C4
ZNF513	n/a	n/a	n/a	n/a	N1
SOS1	20.53	16.37	8.236999999999999E-5	n/a	C1
ASPA	30.0	18.32	0.0024875999999999987	n/a	C4
SOS2	n/a	n/a	n/a	n/a	N1
CNGB1	31.5	8.86	4.795759999999999E-4	n/a	C4
CX3CR1	22.16	0.0	1.0	n/a	C3
TYRP1	34.8	18.89	0.0034196299999999977	n/a	C4
PUF60	n/a	n/a	n/a	n/a	N1
NHS	n/a	n/a	7.411499999999988E-5	n/a	T1
RBBP8	30.0	3.5	0.002245029999999999	n/a	C3
SMARCE1	n/a	n/a	n/a	n/a	N1
KCNJ10	27.9	18.39	9.435299999999992E-4	n/a	C4
KCNJ11	27.0	10.6	2.2237999999999967E-4	n/a	C4
IRX5	24.92	20.09	0.0	n/a	C3
KCNJ13	29.75	20.24	0.0	n/a	C4
ASS1	24.61	17.77	0.004558749999999999	n/a	C1
RPGRIP1	33.0	5.15	0.9771159999999984	n/a	C4
NIN	31.0	12.690000000000001	0.0048269	n/a	C3
GLRB	24.6	8.94	2.9655E-4	n/a	C3
MMACHC	26.69	22.13	0.002158499999999999	n/a	C2
PFKM	32.0	21.38	7.000750000000001E-4	n/a	C4
CUL4B	n/a	n/a	0.0	HIGH	I1
SLC46A1	31.0	17.35	3.101E-4	n/a	C4
GORAB	31.700000000000003	30.549999999999997	1.56465E-4	n/a	C3
SOX2	30.85	16.78	6.273899999999998E-4	n/a	C3
EDNRA	n/a	n/a	n/a	n/a	N1
EDNRB	n/a	n/a	7.001449999999996E-5	n/a	T1
CHEK2	35.4	16.1	0.004674399999999999	n/a	C4
MIR6886	n/a	n/a	n/a	n/a	N1
SOX9	n/a	n/a	0.0	HIGH	I1
GLUL	n/a	n/a	7.4124E-5	n/a	T1
EYS	27.020000000000003	17.42	9.064399999999984E-4	n/a	C1
MCCC2	33.6	14.120000000000001	0.006506899999999997	n/a	C4
MCCC1	32.75	17.88	4.777399999999997E-4	n/a	C4
ACSL4	29.0	18.84	0.0	n/a	C2
JMJD8	21.99	19.5	0.0	n/a	C3
CYP27A1	25.26	19.14	9.718449999999962E-4	n/a	C1
AFG3L2	26.51	20.63	2.635239999999961E-4	n/a	C1
AKAP9	n/a	n/a	7.001449999999996E-5	n/a	T1
COL8A2	16.89	2.92	0.0	n/a	C3
PFN1	20.58	15.54	0.0035002999999999983	n/a	C2
ZFPM2	28.549999999999997	0.0	0.0869169999999999	n/a	C4
HEPACAM	24.68	20.61	0.0	n/a	C2
C17orf107	24.82	7.1	0.0022240000000000003	n/a	C1
TSHZ1	n/a	n/a	0.0	HIGH	I1
UMOD	21.49	12.149999999999999	0.0	n/a	C1
CYP27B1	24.18	18.07	0.005077699999999996	n/a	C1
DGUOK	26.32	19.25	0.005057199999999998	n/a	C2
OTOA	27.0	19.04	3.2950000000000004E-4	n/a	C3
OTOG	n/a	n/a	0.0	HIGH	I1
OTOF	25.91	20.74	0.0015551	n/a	C1
FADD	19.36	18.81	3.13025E-4	n/a	C3
DTNA	29.0	14.690000000000001	2.38863E-4	n/a	C3
TREX1	30.0	6.15	7.49509999999998E-4	n/a	C4
SLC33A1	30.200000000000003	20.19	0.0	n/a	C3
GDF2	21.86	3.6400000000000006	0.003269836	n/a	C3
RAB39B	n/a	n/a	0.0	HIGH	I1
GDF1	30.6	18.22	4.5911999999999993E-4	n/a	C4
GDF3	23.56	0.6200000000000001	0.0175588	n/a	C4
GDF6	28.0	0.04999999999999982	0.007980149999999997	n/a	C4
ACADSB	32.0	7.18	0.007000999999999999	n/a	C4
GDF5	22.12	17.73	8.2374E-5	n/a	C2
LACC1	n/a	n/a	n/a	n/a	N1
OCLN	32.2	11.920000000000002	0.0	n/a	C3
CDAN1	29.0	10.15	0.0019773749999999982	n/a	C4
CCDC88C	38.0	20.76	0.0017674399999999997	n/a	C4
PDE3A	30.0	23.8	0.0	n/a	C4
ALDH18A1	30.0	21.95	5.7655E-4	n/a	C4
ITM2B	n/a	n/a	0.0	HIGH	I1
ACVRL1	34.75	17.05	8.2366E-5	n/a	C4
CLIC5	n/a	n/a	n/a	n/a	N1
TTN-AS1	50.39	9.55	1.6538E-4	n/a	C1
GDI1	n/a	n/a	0.0	HIGH	I1
FASTKD2	34.75	22.5	0.0037807999999999987	n/a	C3
C21orf59	35.6	29.1	7.0835E-4	n/a	C3
NNT	n/a	n/a	6.17775E-5	n/a	T1
KRT25	n/a	n/a	n/a	n/a	N1
ANKRD1	30.0	0.0	0.0020754	n/a	C3
DLAT	28.0	22.48	0.0	n/a	C3
CLIC2	n/a	n/a	n/a	n/a	N1
CC2D2A	41.7	10.94	0.0013089499999999938	n/a	C4
PACRG	n/a	n/a	n/a	n/a	N1
MANBA	33.7	22.13	0.0	n/a	C3
NOG	22.58	11.93	0.0	n/a	C1
AMPD1	30.0	6.470000000000001	0.6929999999999996	n/a	C4
AMPD2	28.259999999999998	23.05	2.6359999999999996E-4	n/a	C2
C1QTNF3-AMACR	31.1	23.46	0.002284118	n/a	C3
RAB33B	n/a	n/a	n/a	n/a	N1
BBS10	30.85	6.43	0.002137379999999998	n/a	C4
BBS12	25.48	11.96	2.100349999999999E-4	n/a	C2
PACS1	n/a	n/a	n/a	n/a	N1
FAM20C	21.32	14.899999999999999	1.8512999999999974E-4	n/a	C2
RDH5	22.51	16.09	0.0016141999999999992	n/a	C2
B3GNT1	n/a	n/a	8.236E-5	HIGH	I1
ALDOB	24.21	16.88	0.008039999999999983	n/a	C1
FAM20A	33.4	19.07	3.7062499999999997E-4	n/a	C4
ALDOA	26.6	20.84	0.0	n/a	C3
UMPS	27.0	18.6	5.6003E-4	n/a	C3
KPTN	n/a	n/a	n/a	n/a	N1
RAPSN	30.65	6.02	0.004323225	n/a	C4
SLC20A2	n/a	n/a	5.765899999999993E-5	n/a	T1
RPS10-NUDT3	20.1	24.42	0.0	n/a	C3
INS-IGF2-TH	n/a	n/a	n/a	n/a	N1
WAS	22.3	12.48	0.001260149999999988	n/a	C2
CXCR4	n/a	n/a	0.0	HIGH	I1
ALOX12B	30.0	19.18	0.0011860199999999964	n/a	C4
SHOC2	22.12	3.9700000000000006	0.0	n/a	C3
CORIN	28.049999999999997	0.0	0.0	n/a	C3
CA12	n/a	n/a	n/a	n/a	N1
NQO1	n/a	n/a	n/a	n/a	N1
CACNA1C-AS1	27.549999999999997	3.1099999999999994	0.003224916	n/a	C3
STAC3	n/a	n/a	n/a	n/a	N1
KRT13	27.11	22.07	0.0	n/a	C3
KRT12	28.65	20.82	0.0	n/a	C4
KRT10	n/a	n/a	2.059E-5	n/a	T1
C2-AS1	n/a	n/a	n/a	n/a	N1
FAH	23.1	14.969999999999999	0.01225630000000012	n/a	C1
C19orf12	17.47	10.74	0.014726519999999993	n/a	C2
KRT18	n/a	n/a	n/a	n/a	N1
KRT17	22.55	11.52	0.0	n/a	C1
KRT16	22.1	17.04	0.0012523999999999955	n/a	C1
DLC1	n/a	n/a	n/a	n/a	N1
KRT14	24.21	18.68	0.0	n/a	C2
FAS	18.4	0.0	0.0	n/a	C4
TRIP11	31.0	0.0	0.015201	n/a	C3
PRPF31	30.700000000000003	0.2999999999999998	0.0	n/a	C4
TJP2	30.0	20.88	0.0	n/a	C3
NEUROG3	29.0	28.1	1.56465E-4	n/a	C3
CIB2	27.35	19.34	4.200699999999998E-4	n/a	C3
NRL	29.479999999999997	10.22	8.237799999999999E-5	n/a	C3
POGZ	n/a	n/a	0.0	HIGH	I1
PDE8B	n/a	n/a	n/a	n/a	N1
KRT6C	24.77	18.22	0.0	n/a	C3
KRT6B	n/a	n/a	n/a	n/a	N1
KRT6A	29.85	17.2	0.0	n/a	C4
KRT71	n/a	n/a	n/a	n/a	N1
PAM16	n/a	n/a	n/a	n/a	N1
TSC2	25.8	14.77	0.0	n/a	C2
TSC1	29.4	19.59	0.0	n/a	C3
OCRL	n/a	n/a	0.0	HIGH	I1
TRNT1	30.0	3.7799999999999994	0.001029675	n/a	C4
KRT74	27.25	0.0	0.10799999999999998	n/a	C3
ALDH3A2	30.9	11.59	6.58825E-4	n/a	C4
PREPL	19.27	6.470000000000001	1.4822999999999998E-4	n/a	C2
TMEM138	29.0	17.55	2.924289999999999E-4	n/a	C3
EOGT	n/a	n/a	7.825149999999999E-5	n/a	T1
LMX1B	31.46	19.2	0.0	n/a	C2
IL21-AS1	n/a	n/a	n/a	n/a	N1
ISCU	n/a	n/a	n/a	n/a	N1
H6PD	33.0	2.3600000000000003	3.08975E-4	n/a	C4
HPCA	24.67	19.03	0.0031040999999999994	n/a	C3
LTBP4	34.0	20.38	5.363349999999995E-4	n/a	C4
LTBP2	30.65	0.0	0.006680399999999982	n/a	C4
LTBP3	30.6	31.0	0.0	n/a	C3
NID1	n/a	n/a	n/a	n/a	N1
TMEM127	32.0	16.52	0.00322	n/a	C4
STAP1	n/a	n/a	n/a	n/a	N1
OTX2	18.27	4.880000000000001	1.8122499999999965E-4	n/a	C3
DNAJC19	32.75	21.13	0.00377212	n/a	C3
TGFB2	19.47	19.82	0.0	n/a	C3
TGFB1	23.35	12.079999999999998	0.0	n/a	C1
TGFB3	29.0	1.6500000000000004	4.944E-4	n/a	C4
PTCH1	31.58	14.989999999999998	0.01101625	n/a	C4
PTCH2	30.0	6.6899999999999995	0.0021665699999999996	n/a	C3
DNAJC13	n/a	n/a	n/a	n/a	N1
ACSF3	24.2	15.690000000000001	0.014381599999999974	n/a	C1
NFKBIA	31.0	25.41	0.0	n/a	C3
TBCK	n/a	n/a	n/a	n/a	N1
DLG3	n/a	n/a	0.0	HIGH	I1
GDNF	n/a	n/a	n/a	n/a	N1
RFXAP	31.0	30.049999999999997	0.0	n/a	C3
TBCE	32.5	16.18	1.56465E-4	n/a	C3
TGFBI	24.84	18.41	0.005230599999999992	n/a	C1
DOCK6	38.55	22.07	0.0013110649999999995	n/a	C3
ACADVL	22.43	19.31	0.0031175499999999815	n/a	C1
TSEN15	n/a	n/a	n/a	n/a	N1
DOCK8	25.86	0.0	0.0	n/a	C3
HSPB8	27.009999999999998	27.200000000000003	0.0	n/a	C3
DOCK7	29.909999999999997	10.01	0.0018959999999999997	n/a	C1
HSPB1	n/a	n/a	4.1225E-5	n/a	T1
HSPB3	n/a	n/a	n/a	n/a	N1
LMOD3	33.05	15.95	6.783859999999998E-4	n/a	C4
DHTKD1	34.7	21.68	0.012416939999999996	n/a	C4
SGSH	26.11	18.25	0.0019936	n/a	C1
ALDH2	n/a	n/a	n/a	n/a	N1
CA5A	22.8	8.57	0.0011732499999999998	n/a	C3
KYNU	n/a	n/a	n/a	n/a	N1
WTAPP1	n/a	n/a	n/a	n/a	N1
SPEG	40.8	23.38	0.0	n/a	C3
POLK	24.0	0.0	0.0	n/a	C4
GUSB	23.48	14.510000000000002	3.130199999999998E-4	n/a	C1
POLE	n/a	n/a	n/a	n/a	N1
POLH	33.3	0.3799999999999999	0.00821742	n/a	C4
TSHB	29.75	27.5	1.4822999999999998E-4	n/a	C3
HIBCH	30.0	2.54	4.5302999999999967E-4	n/a	C4
POLG	24.58	14.850000000000001	0.007330200000000004	n/a	C1
FGB	31.700000000000003	5.0	1.85325E-4	n/a	C4
FGA	31.0	3.92	5.559499999999999E-4	n/a	C4
TERC-ACTRT3	4.84	0.0	0.0	n/a	C3
TSFM	32.3	9.02	0.008682539999999999	n/a	C4
JAGN1	30.0	16.67	3.139169999999998E-4	n/a	C4
PDE4D	22.21	18.47	0.0	n/a	C2
FGG	24.2	2.6900000000000004	0.021615999999999996	n/a	C4
CTPS1	n/a	n/a	n/a	n/a	N1
ARID1A	33.0	20.22	0.0	n/a	C3
ARID1B	34.12	25.91	7.577999999999973E-4	n/a	C1
UPK3A	n/a	n/a	n/a	n/a	N1
EHHADH	n/a	n/a	n/a	n/a	N1
DOCK2	n/a	n/a	8.236949999999999E-5	HIGH	I1
FAN1	31.25	18.19	1.5646600000000002E-4	n/a	C3
TSEN34	n/a	n/a	n/a	n/a	N1
KRT81	30.0	19.34	0.0	n/a	C2
HPGD	26.62	18.37	0.0013794249999999999	n/a	C2
POMP	n/a	n/a	n/a	n/a	N1
LCAT	28.0	6.210000000000001	1.8941999999999977E-4	n/a	C4
SPG7	26.55	19.9	0.009319800000000012	n/a	C1
KRT86	n/a	n/a	6.17775E-5	n/a	T1
KRT85	n/a	n/a	n/a	n/a	N1
DLL3	31.75	13.329999999999998	3.6744E-4	n/a	C4
KRT83	28.4	25.06	0.0	n/a	C3
HSPD1	28.35	17.36	0.0	n/a	C3
DLL4	n/a	n/a	0.0	HIGH	I1
ACAN	30.0	26.1	0.0	n/a	C3
PDE6D	n/a	n/a	n/a	n/a	N1
PDE6C	34.8	7.390000000000001	1.1946099999999965E-4	n/a	C4
PDE6B	38.2	18.01	5.971549999999997E-4	n/a	C4
PDE6A	37.0	19.6	3.50025E-4	n/a	C4
SASH1	n/a	n/a	n/a	n/a	N1
CLASP1	n/a	n/a	n/a	n/a	N1
DYX1C1	37.0	31.1	2.3474499999999996E-4	n/a	C3
PDE6H	n/a	n/a	n/a	n/a	N1
LCA5	34.0	14.739999999999998	9.924054999999995E-4	n/a	C3
DTNBP1	22.05	35.05	1.6058349999999998E-4	n/a	C3
NYX	n/a	n/a	0.0	HIGH	I1
GDAP1	33.8	10.71	2.471E-4	n/a	C4
TSHR	21.72	16.39	7.8245E-4	n/a	C1
POMC	32.8	6.77	1.9767999999999994E-4	n/a	C3
PMP22	n/a	n/a	0.002405242000000033	HIGH	I1
POMK	33.4	21.54	5.271199999999998E-4	n/a	C4
IL10-IL19	n/a	n/a	n/a	n/a	N1
NDST1	n/a	n/a	7.000599999999998E-5	n/a	T1
KIAA1109	n/a	n/a	n/a	n/a	N1
SYNGAP1	29.0	19.25	0.0	n/a	C3
TBK1	24.9	12.559999999999999	1.605865E-4	n/a	C2
AKT2	29.0	20.67	0.0	n/a	C3
AKT3	26.75	20.49	0.0	n/a	C3
AKT1	n/a	n/a	7.4151E-5	n/a	T1
MLYCD	30.299999999999997	7.52	1.9863999999999995E-4	n/a	C4
MNX1	n/a	n/a	0.0	HIGH	I1
PHKA1	34.1	24.46	0.0	n/a	C3
PHKA2	27.880000000000003	18.26	0.0	n/a	C1
CD2AP	n/a	n/a	7.826099999999999E-5	n/a	T1
TMEM126A	n/a	n/a	n/a	n/a	N1
NOBOX	29.0	0.0	0.054262500000000005	n/a	C4
FAR1	27.9	19.33	0.0	n/a	C3
SLC6A1-AS1	n/a	n/a	n/a	n/a	N1
ATF6	35.0	10.83	1.729699999999998E-4	n/a	C4
FLG	31.0	2.9000000000000004	0.12146199999999999	n/a	C4
PDX1-AS1	n/a	n/a	n/a	n/a	N1
GATA6	n/a	n/a	0.004463	HIGH	I1
PDGFB	31.0	8.47	0.0	n/a	C3
GATA4	21.96	15.21	0.25587750000000004	n/a	C1
GATA3	28.75	19.93	0.0	n/a	C3
PLA2G6	24.74	18.97	3.413249999999999E-4	n/a	C1
GATA2	n/a	n/a	0.0	HIGH	I1
GATA1	n/a	n/a	0.0	HIGH	I1
PLA2G7	n/a	n/a	n/a	n/a	N1
RNF213	27.0	3.3900000000000006	0.0033731349999999993	n/a	C3
RNF216	n/a	n/a	5.765199999999994E-5	n/a	T1
LOC654841	25.12	7.1899999999999995	1.4481500000000002E-4	n/a	C1
PIP5K1C	n/a	n/a	n/a	n/a	N1
FUCA1	35.5	20.28	1.3190399999999996E-4	n/a	C4
FN1	25.6	16.8	0.0	n/a	C1
NR2F1	26.14	19.35	0.0	n/a	C2
NR2F2	n/a	n/a	0.0	HIGH	I1
VANGL1	n/a	n/a	n/a	n/a	N1
RPL21P28	n/a	n/a	n/a	n/a	N1
DLG3-AS1	n/a	n/a	n/a	n/a	N1
QARS	25.18	18.22	2.924289999999999E-4	n/a	C2
F13B	n/a	n/a	n/a	n/a	N1
FAT4	35.0	11.530000000000001	3.953399999999997E-4	n/a	C4
HOXC13	n/a	n/a	0.0	HIGH	I1
ARHGAP6	23.45	7.199999999999999	0.0	n/a	C1
MED17	27.0	23.2	0.0	n/a	C3
MECP2	30.549999999999997	11.239999999999998	0.0	n/a	C4
MED12	29.1	5.52	9.927999999999965E-5	n/a	C4
PINK1-AS	28.009999999999998	10.34	3.4592E-4	n/a	C1
CHAF1B	n/a	n/a	n/a	n/a	N1
ATIC	n/a	n/a	n/a	n/a	N1
SMPD1	23.61	17.02	6.588999999999999E-4	n/a	C1
SLC39A13	n/a	n/a	n/a	n/a	N1
DDB2	30.5	24.18	1.3999499999999994E-4	n/a	C3
MED23	26.91	11.010000000000002	3.2945E-4	n/a	C1
MED25	28.0	18.55	0.0345895	n/a	C3
SLC7A7	33.5	9.96	2.2649999999999998E-4	n/a	C4
CYP21A2	31.0	0.0	0.028458999999999828	n/a	C4
SLC7A9	22.91	15.739999999999998	0.016198449999999975	n/a	C1
PXDN	33.85	27.25	1.5722499999999999E-4	n/a	C3
PPARG	n/a	n/a	4.53034999999999E-5	n/a	T1
L2HGDH	31.65	21.7	0.0	n/a	C4
ISPD	35.0	13.39	3.8126799999999884E-4	n/a	C4
CRB2	26.3	10.87	0.008922629999999997	n/a	C3
CRB1	34.15	0.0	0.0025500000000000067	n/a	C4
OAT	25.26	19.04	4.119E-4	n/a	C1
SAMD9	n/a	n/a	n/a	n/a	N1
ATL3	n/a	n/a	n/a	n/a	N1
ATL1	29.549999999999997	4.470000000000001	4.118159999999988E-4	n/a	C4
ATP5A1	29.200000000000003	21.64	2.3474499999999996E-4	n/a	C3
ABCB11	36.35	14.940000000000001	0.0023379250000000002	n/a	C4
EGFR	21.99	14.379999999999999	1.4824799999999978E-4	n/a	C2
WRN	37.0	3.710000000000001	9.141399999999984E-4	n/a	C4
NRAS	22.15	18.4	1.1117899999999997E-4	n/a	C4
MFN2	24.2	19.08	0.0031959999999999996	n/a	C1
ZNF469	20.52	0.0	0.005185349999999992	n/a	C4
ZSWIM6	n/a	n/a	n/a	n/a	N1
FPGT-TNNI3K	n/a	n/a	n/a	n/a	N1
IL12RB1	30.0	13.420000000000002	6.424599999999999E-4	n/a	C4
CRBN	n/a	n/a	7.8242E-5	n/a	T1
WNT7A	n/a	n/a	6.589599999999998E-5	n/a	T1
CENPE	22.81	6.07	0.0022565999999999997	n/a	C3
ST7-AS2	n/a	n/a	n/a	n/a	N1
COL3A1	21.76	18.59	0.0	n/a	C2
CENPF	34.0	27.04	2.3474499999999996E-4	n/a	C2
ERCC6-PGBD3	30.25	11.329999999999998	1.4411749999999998E-4	n/a	C4
WT1	25.18	19.56	0.0	n/a	C2
CENPJ	22.45	14.510000000000002	0.006176999999999983	n/a	C2
TSR2	n/a	n/a	n/a	n/a	N1
PTF1A	n/a	n/a	n/a	n/a	N1
CRLF1	35.3	19.05	1.8149199999999965E-4	n/a	C4
OLFML2B	28.0	0.0	0.0013387999999999998	n/a	C4
LOC100652770	23.89	7.92	0.00960315	n/a	C1
ATN1	n/a	n/a	n/a	n/a	N1
PLOD3	33.15	20.79	1.56465E-4	n/a	C3
CASC5	n/a	n/a	n/a	n/a	N1
PLOD2	n/a	n/a	7.413299999999999E-5	n/a	T1
PLOD1	39.1	23.38	2.2649999999999998E-4	n/a	C4
MTPAP	n/a	n/a	n/a	n/a	N1
CDKL5	19.4	18.02	0.0	n/a	C3
ADIPOQ	n/a	n/a	n/a	n/a	N1
FTL	17.17	10.0	0.748470499999993	n/a	C2
SLC27A4	30.0	21.56	0.0019609199999999997	n/a	C4
COL17A1	33.0	8.81	0.0010460759999999993	n/a	C4
FTO	n/a	n/a	7.8242E-5	n/a	T1
DLX3	n/a	n/a	0.0	HIGH	I1
DLX5	30.08	19.04	0.0	n/a	C3
SPATA5	25.24	17.28	0.0013180000000000002	n/a	C1
CORO1A	21.1	22.47	0.0	n/a	C3
HBG1-HBG2	n/a	n/a	n/a	n/a	N2
SPATA7	31.6	18.25	5.024699999999999E-4	n/a	C4
SLC9A3R1	29.0	10.49	0.08008599999999999	n/a	C3
HNRNPDL	20.92	17.56	0.0	n/a	C3
PGK1	26.0	10.39	0.0	n/a	C4
ZNF423	n/a	n/a	n/a	n/a	N1
SLC14A1	n/a	n/a	n/a	n/a	N1
FUS	n/a	n/a	6.13635E-4	HIGH	I1
HPS1	34.65	14.36	5.765399999999988E-4	n/a	C4
HPS4	30.0	6.4399999999999995	4.2008499999999984E-4	n/a	C4
HPS3	39.8	2.4299999999999997	7.20675E-4	n/a	C4
HPS6	31.0	21.12	0.0	n/a	C4
HPS5	33.0	14.96	0.16804940999999984	n/a	C4
TMPRSS15	36.15	20.65	0.00692945	n/a	C3
TBXAS1	25.14	15.75	0.007000759999999999	n/a	C2
DMXL2	n/a	n/a	n/a	n/a	N1
ACO2	31.799999999999997	17.14	0.026691829499999976	n/a	C4
SNAP25	15.170000000000002	9.49	0.0	n/a	C2
F11-AS1	23.67	10.38	6.589249999999999E-4	n/a	C2
CIITA	n/a	n/a	7.413299999999999E-5	n/a	T1
MCFD2	29.6	17.6	8.236799999999998E-5	n/a	C4
ITGB4	32.6	20.92	1.6480000000000002E-4	n/a	C4
ITGB3	30.0	6.390000000000001	0.2645839999999991	n/a	C4
ITGB2	32.05	0.0	0.022560474999999948	n/a	C4
RMND1	32.35	7.92	0.0014952049999999995	n/a	C3
TSPAN12	29.200000000000003	20.1	8.2365E-5	n/a	C4
RLBP1	29.35	17.26	0.0017354599999999999	n/a	C4
CDC73	29.47	20.82	0.0	n/a	C3
ALAD	30.0	1.2199999999999998	3.0892500000000004E-4	n/a	C4
ZNF408	28.049999999999997	20.55	1.6489499999999997E-4	n/a	C3
PGM3	23.58	16.67	1.3590499999999972E-4	n/a	C2
ACP5	29.799999999999997	17.06	0.0	n/a	C4
ITGB6	34.05	20.58	0.0010541799999999998	n/a	C4
CEP290	29.28	24.8	9.443199999999993E-4	n/a	C2
SNAP29	n/a	n/a	n/a	n/a	N1
PGM1	36.0	19.36	1.3588099999999997E-4	n/a	C4
RMRP	16.94	6.5600000000000005	0.0026839999999999998	n/a	C4
ITGA3	28.630000000000003	20.13	0.0	n/a	C3
ATRX	23.82	6.029999999999999	8.236999999999999E-5	n/a	C1
NPHS1-KIRREL2	n/a	n/a	n/a	n/a	N1
SPTB	32.0	18.66	9.881999999999995E-5	n/a	C4
LOC102724508	30.15	11.510000000000002	4.200699999999998E-4	n/a	C2
MFRP	33.1	18.89	7.782749999999998E-4	n/a	C4
LRTOMT	27.939999999999998	11.23	7.241399999999999E-4	n/a	C4
RRM2B	23.35	14.7	1.6470500000000002E-4	n/a	C1
IMPAD1	27.85	10.32	0.0	n/a	C2
HAND2	n/a	n/a	n/a	n/a	N1
HNRNPU-AS1	n/a	n/a	n/a	n/a	N1
MYO3A	n/a	n/a	n/a	n/a	N1
ITGA8	38.0	20.11	1.56465E-4	n/a	C3
ITGA7	32.55	23.4	1.56465E-4	n/a	C3
FXN	27.53	19.42	5.034249999999999E-4	n/a	C3
PRPS1	23.62	17.41	0.0	n/a	C4
FOXRED1	31.0	19.64	5.399199999999998E-4	n/a	C4
EHBP1	n/a	n/a	n/a	n/a	N1
CDC42	n/a	n/a	0.0	n/a	T2
PHKG2	n/a	n/a	6.588799999999999E-5	n/a	T1
HNRNPA1	n/a	n/a	8.265000000000117E-6	n/a	T1
NTRK1	31.15	8.39	0.42000000000000004	n/a	C4
TBX1	29.0	19.34	0.026279999999999998	n/a	C3
NTRK2	n/a	n/a	n/a	n/a	N1
NAGA	30.85	15.45	0.0211685	n/a	C4
SYT14	n/a	n/a	n/a	n/a	N1
TBX6	30.5	14.41	0.0016060249999999999	n/a	C4
TBX5	n/a	n/a	0.0	HIGH	I1
TBX4	37.8	18.35	0.0	n/a	C3
TBX3	31.0	34.05	0.0	n/a	C3
SUGCT	35.9	26.5	0.0484959	n/a	C3
MYO1E	n/a	n/a	n/a	n/a	N1
PINK1	31.200000000000003	11.899999999999999	3.2121499999999986E-4	n/a	C4
SUCLA2	25.95	18.36	7.826349999999996E-4	n/a	C1
MYO1A	31.0	3.6999999999999993	0.25106999999999996	n/a	C4
STUB1	n/a	n/a	4.9943999999999974E-5	n/a	T1
CD247	n/a	n/a	6.177E-4	HIGH	I1
NAGS	37.5	18.21	1.7335499999999987E-4	n/a	C4
DMGDH	n/a	n/a	n/a	n/a	N1
SMARCAL1	32.43	18.11	8.812299999999993E-4	n/a	C1
SMARCB1	28.740000000000002	21.64	0.0	n/a	C3
ACTB	21.95	17.6	0.0	n/a	C4
C1GALT1C1	n/a	n/a	1.0	HIGH	I1
HERC2	n/a	n/a	n/a	n/a	N1
OPHN1	n/a	n/a	0.0	HIGH	I1
HERC1	38.5	21.82	0.0	n/a	C3
PIEZO2	26.93	17.67	0.0	n/a	C1
PIEZO1	20.21	12.559999999999999	0.021844999999999996	n/a	C1
MIR7851	23.53	8.63	3.7065E-4	n/a	C1
ALG8	30.0	23.94	8.236849999999999E-5	n/a	C3
ALG9	36.7	20.08	5.2137E-4	n/a	C3
ACTN3	n/a	n/a	n/a	n/a	N1
ALG6	28.1	13.25	0.23213183999999998	n/a	C4
ACTN2	30.0	16.1	0.007586	n/a	C4
ACTN1	28.270000000000003	19.84	8.236E-5	n/a	C1
ALG2	30.25	16.55	5.600649999999998E-4	n/a	C3
TALDO1	n/a	n/a	7.4124E-5	n/a	T1
ALG3	28.049999999999997	10.71	3.6401999999999995E-4	n/a	C4
TRAF3IP2-AS1	n/a	n/a	n/a	n/a	N1
MOGS	31.0	20.12	1.4886E-4	n/a	C3
CSNK1D	n/a	n/a	7.8242E-5	n/a	T1
MYO7A	25.96	23.39	4.412499999999998E-4	n/a	C1
ALG1	31.0	0.4500000000000002	0.001396399999999998	n/a	C4
ACTN4	26.67	23.16	0.0	n/a	C3
KCNK17	n/a	n/a	n/a	n/a	N1
KCTD17	n/a	n/a	n/a	n/a	N1
SLC45A2	30.0	15.760000000000002	5.106699999999996E-4	n/a	C4
EPB42	30.0	3.74	0.006486664999999989	n/a	C4
EPAS1	23.0	21.26	0.0	n/a	C3
EPB41	24.61	20.93	0.0	n/a	C3
BRIP1	27.229999999999997	20.72	2.7593999999999953E-4	n/a	C1
RTEL1-TNFRSF6B	21.68	3.75	7.610399999999999E-4	n/a	C1
STAT5B	28.6	29.1	0.0	n/a	C3
EGR2	21.98	14.21	0.0	n/a	C2
RAB27A	30.0	22.1	7.907199999999997E-4	n/a	C4
SMARCA2	25.82	18.63	0.0	n/a	C1
DSG1-AS1	27.14	9.18	3.45912E-4	n/a	C1
SMARCA4	30.15	13.2	0.0	n/a	C4
EXT1	38.5	28.200000000000003	0.0	n/a	C3
AIMP1	32.55	19.61	0.0	n/a	C3
EXT2	21.4	30.15	0.0	n/a	C3
ALDH6A1	29.0	23.4	0.0	n/a	C3
LOC100130987	21.0	7.34	0.0	n/a	C2
LPAR6	29.299999999999997	19.76	1.48246E-4	n/a	C4
MYO5B	34.0	8.87	1.4441E-4	n/a	C4
CD207	n/a	n/a	n/a	n/a	N1
GNRH1	n/a	n/a	n/a	n/a	N1
IL21	n/a	n/a	n/a	n/a	N1
ACY1	30.950000000000003	18.75	0.03562299999999999	n/a	C4
NBPF20	24.52	8.74	0.09144299999999986	n/a	C1
ERMARD	n/a	n/a	n/a	n/a	N1
GNRHR	30.25	0.0	0.020825999999999987	n/a	C4
CHAMP1	n/a	n/a	0.0	HIGH	I1
EPG5	37.85	21.2	1.6558E-4	n/a	C4
DFNB31	28.799999999999997	16.87	2.1415199999999998E-4	n/a	C2
SPTAN1	n/a	n/a	2.882599999999997E-5	n/a	T1
SFTPB	21.92	0.0	2.3674E-4	n/a	C3
GAA	22.84	16.64	0.0012780999999999977	n/a	C1
SFTPC	25.23	1.1600000000000001	0.010310662500000001	n/a	C4
FSHB	30.54	21.78	9.800499999999995E-4	n/a	C3
NBPF10	24.52	8.74	0.09144299999999986	n/a	C1
SYN3	20.75	6.050000000000001	0.0	n/a	C1
KIF7	39.05	25.33	0.0	n/a	C4
SYN1	n/a	n/a	0.010342375000000001	HIGH	I1
GAN	34.5	19.11	8.236E-5	n/a	C4
FSHR	20.89	13.46	0.0017295750000000001	n/a	C1
DEPDC5	36.4	23.84	0.0	n/a	C4
DDR2	n/a	n/a	7.000599999999998E-5	n/a	T1
YAP1	15.309999999999999	37.05	0.0	n/a	C3
GBA	18.89	12.52	0.0029319999999999997	n/a	C1
HSD17B3	20.16	13.66	0.0021001	n/a	C2
GNAI3	21.72	22.59	0.0	n/a	C3
HSD17B4	22.24	14.239999999999998	0.0010913849999999985	n/a	C1
CYP17A1	22.74	11.850000000000001	3.130199999999998E-4	n/a	C1
GNAI2	27.049999999999997	19.45	0.0	n/a	C3
DFNB59	34.0	22.29	8.184599999999999E-4	n/a	C3
RELN	25.29	16.09	5.188699999999991E-4	n/a	C2
FAM177A1	n/a	n/a	n/a	n/a	N1
SHOX	n/a	n/a	n/a	n/a	N2
MGAT2	30.0	19.3	0.0	n/a	C4
BCL2L2-PABPN1	n/a	n/a	n/a	n/a	N1
XDH	31.0	0.4500000000000002	1.0	n/a	C3
FXYD6-FXYD2	n/a	n/a	n/a	n/a	N1
PNPLA8	39.3	28.1	1.5656E-4	n/a	C3
VEGFC	n/a	n/a	n/a	n/a	N1
GCK	29.0	17.73	8.236999999999999E-5	n/a	C4
TTC8	23.44	10.5	8.238499999999999E-4	n/a	C3
KITLG	26.55	11.600000000000001	0.0	n/a	C3
ITCH	n/a	n/a	n/a	n/a	N1
HNRNPA2B1	n/a	n/a	n/a	n/a	N1
TCAP	30.049999999999997	5.9	0.0010183699999999985	n/a	C4
LINC00441-RB1	n/a	n/a	n/a	n/a	N2
PNPLA6	23.43	17.27	1.1119199999999997E-4	n/a	C2
OTC	n/a	n/a	0.0	HIGH	I1
PNPLA2	32.0	14.82	1.278809999999999E-4	n/a	C4
AMHR2	n/a	n/a	n/a	n/a	N1
BUB1B	30.0	0.0	0.050940999999999965	n/a	C4
UBE3A	30.0	17.93	0.0	n/a	C4
UBE3B	n/a	n/a	5.353399999999996E-5	n/a	T1
NR3C1	21.24	9.23	0.0989999999999998	n/a	C1
COX6A1	n/a	n/a	n/a	n/a	N1
YARS2	30.65	15.11	4.036149999999999E-4	n/a	C4
ACTG2	29.0	19.35	0.0	n/a	C4
NR3C2	35.45	18.5	0.0	n/a	C4
ACTG1	21.26	12.68	0.0	n/a	C4
CAST	30.0	28.1	0.0	n/a	C3
CASR	21.43	15.559999999999999	8.236E-5	n/a	C1
IL4R	n/a	n/a	n/a	n/a	N1
RPL36A-HNRNPH2	n/a	n/a	1.6473999999999063E-5	n/a	T1
CASK	25.73	13.04	2.47125E-4	n/a	C1
POU3F4	n/a	n/a	0.0	HIGH	I1
COX6B1	n/a	n/a	n/a	n/a	N1
SCNN1G	33.0	0.0	0.047496000000000003	n/a	C3
TBC1D20	n/a	n/a	7.4124E-5	n/a	T1
SCNN1B	25.11	14.079999999999998	0.02212154999999997	n/a	C1
EEF1A2	25.8	17.07	0.0	n/a	C2
SCNN1A	27.36	19.17	0.14418119999999995	n/a	C2
TBC1D24	20.65	16.37	2.230099999999999E-4	n/a	C2
ANKS6	38.1	7.779999999999999	0.007902594999999997	n/a	C3
PPIB	n/a	n/a	7.4124E-5	n/a	T1
CARS2	25.38	10.23	4.0366E-4	n/a	C3
FBN2	30.299999999999997	10.39	2.676699999999994E-4	n/a	C4
[truncated: 1,271 more rows]
