# Supplementary material for: GAVIN: Gene-Aware Variant INterpretation for medical sequencing
Source: Genome Biol. 2017 Jan 16;18:6. doi: 10.1186/s13059-016-1141-7 (PMC5240400; doi:10.1186/s13059-016-1141-7)
Supplement: Additional file 2: Table S2. — Detailed overview of all benchmark results. Each combination of tool and dataset is listed. We provide the raw counts of true positives (TP), true negatives (TN), false positives (FP), and false negatives (FN), as well as of pathogenic and benign variants that were “missed,” i.e. not correctly identified as such. From these numbers, we calculated the sensitivity and specificity. (XLSX 58 kb) [file 13059_2016_1141_MOESM2_ESM.xlsx]

## Sheet: Sheet1
Tool	Data	True Positives (pathogenic found)	True Negatives (benign found)	False Positives (benign mistaken as pathogenic)	False Negatives (pathogenic mistaken as benign)	Missed Positive (pathogenic as VUS or not classified)	Missed Negative (benign as VUS or not classified)	Sensitivity (TP / TP+FN+MP)	Specificity (TN / TN+FP+MN)
CADD_Thr15	Allergy_Immunology_Infectious	1231	352	263	89	4	2	0.929758	0.570502
CADD_Thr15	Audiologic_Otolaryngologic	629	302	229	31	8	3	0.941617	0.565543
CADD_Thr15	Biochemical	1858	345	243	72	3	0	0.9612	0.586735
CADD_Thr15	Cardiovascular	2284	1195	614	118	6	1	0.948505	0.660221
CADD_Thr15	Craniofacial	1036	393	352	50	20	0	0.936709	0.527517
CADD_Thr15	Dental	475	179	80	30	13	0	0.916988	0.69112
CADD_Thr15	Dermatologic	1570	651	403	83	9	3	0.944645	0.615894
CADD_Thr15	Endocrine	1268	225	229	65	7	0	0.946269	0.495595
CADD_Thr15	Gastrointestinal	1517	411	309	96	7	1	0.93642	0.570042
CADD_Thr15	Genitourinary	696	133	138	48	9	0	0.924303	0.490775
CADD_Thr15	Hematologic	1791	388	258	116	7	1	0.935737	0.599691
CADD_Thr15	Musculoskeletal	2687	1224	773	157	20	1	0.938198	0.612613
CADD_Thr15	Neurologic	3831	1301	945	200	24	4	0.94476	0.578222
CADD_Thr15	NotInCGD	92	5821	5719	30	0	1	0.754098	0.504376
CADD_Thr15	Obstetric	132	46	35	6	2	0	0.942857	0.567901
CADD_Thr15	Oncologic	1111	518	366	83	13	1	0.920464	0.585311
CADD_Thr15	Ophthalmologic	2240	761	450	150	16	3	0.931006	0.626853
CADD_Thr15	Pulmonary	450	112	114	33	2	1	0.927835	0.493392
CADD_Thr15	Renal	1360	379	293	89	10	1	0.932145	0.56315
CADD_Thr20	Allergy_Immunology_Infectious	1184	402	213	136	4	2	0.89426	0.65154
CADD_Thr20	Audiologic_Otolaryngologic	613	377	154	47	8	3	0.917665	0.705993
CADD_Thr20	Biochemical	1806	411	177	124	3	0	0.934299	0.69898
CADD_Thr20	Cardiovascular	2206	1414	395	196	6	1	0.916113	0.781215
CADD_Thr20	Craniofacial	1000	471	274	86	20	0	0.904159	0.632215
CADD_Thr20	Dental	465	197	62	40	13	0	0.897683	0.760618
CADD_Thr20	Dermatologic	1539	752	302	114	9	3	0.925993	0.711447
CADD_Thr20	Endocrine	1215	284	170	118	7	0	0.906716	0.625551
CADD_Thr20	Gastrointestinal	1460	484	236	153	7	1	0.901235	0.67129
CADD_Thr20	Genitourinary	660	168	103	84	9	0	0.876494	0.619926
CADD_Thr20	Hematologic	1743	455	191	164	7	1	0.910658	0.703246
CADD_Thr20	Musculoskeletal	2601	1454	543	243	20	1	0.90817	0.727728
CADD_Thr20	Neurologic	3706	1547	699	325	24	4	0.913933	0.687556
CADD_Thr20	NotInCGD	82	6954	4586	40	0	1	0.672131	0.602547
CADD_Thr20	Obstetric	129	61	20	9	2	0	0.921429	0.753086
CADD_Thr20	Oncologic	1081	596	288	113	13	1	0.895609	0.673446
CADD_Thr20	Ophthalmologic	2165	876	335	225	16	3	0.899834	0.721582
CADD_Thr20	Pulmonary	424	132	94	59	2	1	0.874227	0.581498
CADD_Thr20	Renal	1310	454	218	139	10	1	0.897875	0.674591
CADD_Thr25	Allergy_Immunology_Infectious	908	517	98	412	4	2	0.685801	0.837925
CADD_Thr25	Audiologic_Otolaryngologic	505	465	66	155	8	3	0.755988	0.870787
CADD_Thr25	Biochemical	1478	503	85	452	3	0	0.764615	0.855442
CADD_Thr25	Cardiovascular	1786	1632	177	616	6	1	0.741694	0.901657
CADD_Thr25	Craniofacial	816	613	132	270	20	0	0.737794	0.822819
CADD_Thr25	Dental	376	227	32	129	13	0	0.725869	0.876448
CADD_Thr25	Dermatologic	1250	906	148	403	9	3	0.752106	0.857143
CADD_Thr25	Endocrine	911	367	87	422	7	0	0.679851	0.80837
CADD_Thr25	Gastrointestinal	1142	604	116	471	7	1	0.704938	0.837725
CADD_Thr25	Genitourinary	493	229	42	251	9	0	0.654714	0.845018
CADD_Thr25	Hematologic	1372	552	94	535	7	1	0.716823	0.853168
CADD_Thr25	Musculoskeletal	2059	1752	245	785	20	1	0.718925	0.876877
CADD_Thr25	Neurologic	2898	1915	331	1133	24	4	0.714673	0.851111
CADD_Thr25	NotInCGD	46	9606	1934	76	0	1	0.377049	0.832337
CADD_Thr25	Obstetric	106	71	10	32	2	0	0.757143	0.876543
CADD_Thr25	Oncologic	826	755	129	368	13	1	0.684341	0.853107
CADD_Thr25	Ophthalmologic	1710	1063	148	680	16	3	0.710723	0.875618
CADD_Thr25	Pulmonary	313	180	46	170	2	1	0.645361	0.792952
CADD_Thr25	Renal	1002	570	102	447	10	1	0.686772	0.846954
Condel	Allergy_Immunology_Infectious	1020	307	142	126	178	168	0.770393	0.497569
Condel	Audiologic_Otolaryngologic	386	191	108	45	237	235	0.577844	0.357678
Condel	Biochemical	1622	175	168	60	251	245	0.83911	0.297619
Condel	Cardiovascular	1715	457	238	141	552	1115	0.712209	0.252486
Condel	Craniofacial	615	332	142	106	385	271	0.556058	0.445638
Condel	Dental	356	79	39	36	126	141	0.687259	0.305019
Condel	Dermatologic	1115	371	215	116	431	471	0.670878	0.350993
Condel	Endocrine	1137	251	117	93	110	86	0.848507	0.552863
Condel	Gastrointestinal	1189	307	176	132	299	238	0.733951	0.425798
Condel	Genitourinary	491	123	71	60	202	77	0.652058	0.453875
Condel	Hematologic	1624	297	155	123	167	195	0.848485	0.459042
Condel	Musculoskeletal	1970	677	343	211	683	978	0.687849	0.338839
Condel	Neurologic	2922	872	456	271	862	922	0.720592	0.387556
Condel	NotInCGD	53	8904	1791	53	16	846	0.434426	0.77151
Condel	Obstetric	103	32	13	7	30	36	0.735714	0.395062
Condel	Oncologic	751	312	203	116	340	370	0.622204	0.352542
Condel	Ophthalmologic	1705	474	221	159	542	519	0.708645	0.390445
Condel	Pulmonary	341	102	62	48	96	63	0.703093	0.449339
Condel	Renal	890	310	163	133	436	200	0.610007	0.460624
DANN	Allergy_Immunology_Infectious	911	409	183	317	96	25	0.688066	0.662885
DANN	Audiologic_Otolaryngologic	422	365	142	130	116	27	0.631737	0.683521
DANN	Biochemical	1406	376	176	414	113	36	0.727367	0.639456
DANN	Cardiovascular	1617	1273	407	497	294	130	0.671512	0.703315
DANN	Craniofacial	655	452	252	189	262	41	0.592224	0.606711
DANN	Dental	327	182	71	106	85	6	0.631274	0.702703
DANN	Dermatologic	1100	705	287	335	227	65	0.661853	0.666982
DANN	Endocrine	960	302	144	300	80	8	0.716418	0.665198
DANN	Gastrointestinal	1033	481	202	382	205	38	0.637654	0.667129
DANN	Genitourinary	437	166	101	178	138	4	0.580345	0.612546
DANN	Hematologic	1353	441	176	459	102	30	0.706897	0.681607
DANN	Musculoskeletal	1826	1366	510	589	449	122	0.63757	0.683684
DANN	Neurologic	2691	1416	692	859	505	142	0.663625	0.629333
DANN	NotInCGD	56	7933	3481	57	9	127	0.459016	0.687375
DANN	Obstetric	91	63	16	21	28	2	0.65	0.777778
DANN	Oncologic	715	581	264	284	208	40	0.592378	0.656497
DANN	Ophthalmologic	1558	804	337	562	286	73	0.647548	0.662273
DANN	Pulmonary	303	140	81	122	60	6	0.624742	0.61674
DANN	Renal	893	453	201	369	197	19	0.612063	0.673105
FATHMM	Allergy_Immunology_Infectious	913	395	184	317	94	38	0.689577	0.640194
FATHMM	Audiologic_Otolaryngologic	448	325	166	95	125	43	0.670659	0.608614
FATHMM	Biochemical	1550	345	194	260	123	49	0.801862	0.586735
FATHMM	Cardiovascular	1690	1078	534	415	303	198	0.701827	0.59558
FATHMM	Craniofacial	718	421	273	128	260	51	0.649186	0.565101
FATHMM	Dental	376	175	67	58	84	17	0.725869	0.675676
FATHMM	Dermatologic	1175	672	290	255	232	95	0.70698	0.635762
FATHMM	Endocrine	1006	290	153	254	80	11	0.750746	0.638767
FATHMM	Gastrointestinal	1101	446	225	316	203	50	0.67963	0.618585
FATHMM	Genitourinary	465	166	98	152	136	7	0.61753	0.612546
FATHMM	Hematologic	1338	425	177	475	101	45	0.69906	0.656878
FATHMM	Musculoskeletal	1980	1187	630	441	443	181	0.691341	0.594094
FATHMM	Neurologic	2930	1304	751	617	508	195	0.722565	0.579556
FATHMM	NotInCGD	50	8041	3365	63	9	135	0.409836	0.696733
FATHMM	Obstetric	99	51	26	13	28	4	0.707143	0.62963
FATHMM	Oncologic	760	545	278	244	203	62	0.62966	0.615819
FATHMM	Ophthalmologic	1711	774	333	405	290	107	0.711139	0.637562
FATHMM	Pulmonary	337	140	80	88	60	7	0.694845	0.61674
FATHMM	Renal	960	456	185	297	202	32	0.657985	0.677563
FunSeq	Allergy_Immunology_Infectious	769	304	276	459	96	37	0.580816	0.492707
FunSeq	Audiologic_Otolaryngologic	419	310	188	134	115	36	0.627246	0.580524
FunSeq	Biochemical	1240	326	207	547	146	55	0.64149	0.554422
FunSeq	Cardiovascular	1521	1005	589	575	312	216	0.631645	0.555249
FunSeq	Craniofacial	664	345	340	178	264	60	0.600362	0.463087
FunSeq	Dental	356	56	195	78	84	8	0.687259	0.216216
FunSeq	Dermatologic	1101	424	531	321	240	102	0.662455	0.401135
FunSeq	Endocrine	867	200	239	392	81	15	0.647015	0.440529
FunSeq	Gastrointestinal	965	394	277	422	233	50	0.595679	0.546463
FunSeq	Genitourinary	348	151	115	265	140	5	0.462151	0.557196
FunSeq	Hematologic	1065	335	267	747	102	45	0.556426	0.517774
FunSeq	Musculoskeletal	1786	950	854	626	452	194	0.623603	0.475475
FunSeq	Neurologic	2271	1116	927	1221	563	207	0.560049	0.496
FunSeq	NotInCGD	66	7245	4125	46	10	171	0.540984	0.627762
FunSeq	Obstetric	75	47	32	36	29	2	0.535714	0.580247
FunSeq	Oncologic	825	231	597	173	209	57	0.683513	0.261017
FunSeq	Ophthalmologic	1484	542	564	612	310	108	0.616791	0.446458
FunSeq	Pulmonary	303	114	102	117	65	11	0.624742	0.502203
FunSeq	Renal	867	357	280	396	196	36	0.594243	0.530461
GAVIN	Allergy_Immunology_Infectious	1197	462	149	123	4	6	0.904079	0.748784
GAVIN	Audiologic_Otolaryngologic	611	417	107	49	8	10	0.914671	0.780899
GAVIN	Biochemical	1831	457	127	99	3	4	0.947232	0.777211
GAVIN	Cardiovascular	2237	1516	283	165	6	11	0.928987	0.837569
GAVIN	Craniofacial	1003	573	165	83	20	7	0.906872	0.769128
GAVIN	Dental	468	218	39	37	13	2	0.903475	0.841699
GAVIN	Dermatologic	1541	837	212	112	9	8	0.927196	0.791864
GAVIN	Endocrine	1237	319	129	96	7	6	0.923134	0.702643
GAVIN	Gastrointestinal	1480	565	150	132	8	6	0.91358	0.783634
GAVIN	Genitourinary	676	208	61	68	9	2	0.897742	0.767528
GAVIN	Hematologic	1768	494	148	139	7	5	0.92372	0.763524
GAVIN	Musculoskeletal	2617	1625	359	228	19	14	0.913757	0.813313
GAVIN	Neurologic	3755	1750	475	276	24	25	0.926017	0.777778
GAVIN	NotInCGD	87	8143	3223	35	0	175	0.713115	0.705571
GAVIN	Obstetric	130	62	17	8	2	2	0.928571	0.765432
GAVIN	Oncologic	1086	632	249	108	13	4	0.899751	0.714124
GAVIN	Ophthalmologic	2189	981	222	201	16	11	0.909809	0.808072
GAVIN	Pulmonary	436	167	54	47	2	6	0.898969	0.735683
GAVIN	Renal	1320	506	161	128	11	6	0.904729	0.751857
GWAVA	Allergy_Immunology_Infectious	674	150	279	69	581	188	0.509063	0.243112
GWAVA	Audiologic_Otolaryngologic	296	196	200	48	324	138	0.443114	0.367041
GWAVA	Biochemical	1079	167	250	91	763	171	0.5582	0.284014
GWAVA	Cardiovascular	1135	708	672	169	1104	430	0.471346	0.39116
GWAVA	Craniofacial	513	164	347	48	545	234	0.463834	0.220134
GWAVA	Dental	267	116	91	29	222	52	0.515444	0.447876
GWAVA	Dermatologic	823	367	405	97	742	285	0.495187	0.347209
GWAVA	Endocrine	669	89	219	120	551	146	0.499254	0.196035
GWAVA	Gastrointestinal	766	174	315	80	774	232	0.47284	0.241331
GWAVA	Genitourinary	348	52	141	33	372	78	0.462151	0.191882
GWAVA	Hematologic	1047	134	305	81	786	208	0.547022	0.20711
GWAVA	Musculoskeletal	1345	638	820	161	1358	540	0.469623	0.319319
GWAVA	Neurologic	1942	589	972	189	1924	689	0.478915	0.261778
GWAVA	NotInCGD	70	2236	5541	9	43	3764	0.57377	0.193744
GWAVA	Obstetric	62	29	30	4	74	22	0.442857	0.358025
GWAVA	Oncologic	575	288	371	55	577	226	0.476388	0.325424
GWAVA	Ophthalmologic	1222	368	496	148	1036	350	0.507897	0.30313
GWAVA	Pulmonary	218	55	97	31	236	75	0.449485	0.242291
GWAVA	Renal	687	174	308	91	681	191	0.47087	0.258544
MSC_ClinVar95CI	Allergy_Immunology_Infectious	1153	362	248	160	11	7	0.870846	0.58671
MSC_ClinVar95CI	Audiologic_Otolaryngologic	572	337	168	76	20	29	0.856287	0.631086
MSC_ClinVar95CI	Biochemical	1678	405	175	237	18	8	0.868081	0.688776
MSC_ClinVar95CI	Cardiovascular	2115	1237	528	262	31	45	0.878322	0.683425
MSC_ClinVar95CI	Craniofacial	808	457	278	216	82	10	0.730561	0.613423
MSC_ClinVar95CI	Dental	443	200	59	62	13	0	0.855212	0.772201
MSC_ClinVar95CI	Dermatologic	1468	717	327	176	18	13	0.883273	0.678335
MSC_ClinVar95CI	Endocrine	1135	273	174	165	40	7	0.847015	0.601322
MSC_ClinVar95CI	Gastrointestinal	1349	464	249	255	16	8	0.832716	0.643551
MSC_ClinVar95CI	Genitourinary	623	155	110	72	58	6	0.827357	0.571956
MSC_ClinVar95CI	Hematologic	1653	419	216	238	23	12	0.863636	0.647604
MSC_ClinVar95CI	Musculoskeletal	2346	1340	601	421	97	57	0.819134	0.670671
MSC_ClinVar95CI	Neurologic	3279	1478	699	673	103	73	0.808631	0.656889
MSC_ClinVar95CI	NotInCGD	81	6559	4195	40	1	787	0.663934	0.568322
MSC_ClinVar95CI	Obstetric	123	57	20	15	2	4	0.878571	0.703704
MSC_ClinVar95CI	Oncologic	964	570	309	201	42	6	0.798674	0.644068
MSC_ClinVar95CI	Ophthalmologic	1987	822	352	374	45	40	0.825852	0.6771
MSC_ClinVar95CI	Pulmonary	451	111	108	24	10	8	0.929897	0.488987
MSC_ClinVar95CI	Renal	1199	412	256	221	39	5	0.821796	0.612184
MSC_HGMD99CI	Allergy_Immunology_Infectious	1291	151	457	23	10	9	0.975076	0.244733
MSC_HGMD99CI	Audiologic_Otolaryngologic	643	137	368	5	20	29	0.962575	0.256554
MSC_HGMD99CI	Biochemical	1900	165	412	18	15	11	0.982928	0.280612
MSC_HGMD99CI	Cardiovascular	2357	423	1327	31	20	60	0.978821	0.233702
MSC_HGMD99CI	Craniofacial	1017	220	514	35	54	11	0.91953	0.295302
MSC_HGMD99CI	Dental	497	126	133	8	13	0	0.959459	0.486486
MSC_HGMD99CI	Dermatologic	1618	288	755	28	16	14	0.973526	0.272469
MSC_HGMD99CI	Endocrine	1306	113	332	8	26	9	0.974627	0.248899
MSC_HGMD99CI	Gastrointestinal	1587	188	522	19	14	11	0.97963	0.260749
MSC_HGMD99CI	Genitourinary	701	72	193	11	41	6	0.930943	0.265683
MSC_HGMD99CI	Hematologic	1888	156	485	12	14	6	0.986416	0.241113
MSC_HGMD99CI	Musculoskeletal	2753	483	1443	44	67	72	0.961243	0.241742
MSC_HGMD99CI	Neurologic	3908	615	1560	69	78	75	0.963748	0.273333
MSC_HGMD99CI	NotInCGD	109	2876	7894	12	1	771	0.893443	0.249199
MSC_HGMD99CI	Obstetric	136	21	56	2	2	4	0.971429	0.259259
MSC_HGMD99CI	Oncologic	1161	190	690	27	19	5	0.961889	0.214689
MSC_HGMD99CI	Ophthalmologic	2346	327	842	28	32	45	0.975062	0.269357
MSC_HGMD99CI	Pulmonary	476	44	173	1	8	10	0.981443	0.193833
MSC_HGMD99CI	Renal	1412	146	521	22	25	6	0.967786	0.216939
PolyPhen2	Allergy_Immunology_Infectious	965	329	142	194	165	146	0.728852	0.533225
PolyPhen2	Audiologic_Otolaryngologic	448	223	95	69	151	216	0.670659	0.417603
PolyPhen2	Biochemical	1572	234	115	204	157	239	0.813244	0.397959
PolyPhen2	Cardiovascular	1708	475	261	294	406	1074	0.709302	0.262431
PolyPhen2	Craniofacial	604	349	165	131	371	231	0.546112	0.468456
PolyPhen2	Dental	327	71	48	69	122	140	0.631274	0.274131
PolyPhen2	Dermatologic	1130	412	190	191	341	455	0.679904	0.389782
PolyPhen2	Endocrine	1046	269	110	192	102	75	0.780597	0.592511
PolyPhen2	Gastrointestinal	1124	342	164	206	290	215	0.693827	0.474341
PolyPhen2	Genitourinary	449	137	73	106	198	61	0.596282	0.505535
PolyPhen2	Hematologic	1482	309	141	265	167	197	0.774295	0.477589
PolyPhen2	Musculoskeletal	1817	697	357	388	659	944	0.634427	0.348849
PolyPhen2	Neurologic	2820	919	467	492	743	864	0.695438	0.408444
PolyPhen2	NotInCGD	59	7789	3371	47	16	381	0.483607	0.674898
PolyPhen2	Obstetric	97	38	8	12	31	35	0.692857	0.469136
PolyPhen2	Oncologic	721	358	170	165	321	357	0.597349	0.40452
PolyPhen2	Ophthalmologic	1650	480	234	312	444	500	0.685786	0.395387
PolyPhen2	Pulmonary	309	112	65	83	93	50	0.637113	0.493392
PolyPhen2	Renal	983	327	155	180	296	191	0.673749	0.485884
PONP2	Allergy_Immunology_Infectious	727	183	27	11	586	407	0.549094	0.296596
PONP2	Audiologic_Otolaryngologic	294	136	22	7	367	376	0.44012	0.254682
PONP2	Biochemical	1216	145	17	6	711	426	0.629074	0.246599
PONP2	Cardiovascular	1282	294	50	21	1105	1466	0.532392	0.162431
PONP2	Craniofacial	472	217	33	20	614	495	0.426763	0.291275
PONP2	Dental	277	45	13	1	240	201	0.534749	0.173745
PONP2	Dermatologic	832	226	49	8	822	782	0.500602	0.213813
PONP2	Endocrine	768	161	21	11	561	272	0.573134	0.354626
PONP2	Gastrointestinal	769	240	16	13	838	465	0.474691	0.332871
PONP2	Genitourinary	300	100	11	10	443	160	0.398406	0.369004
PONP2	Hematologic	1053	221	17	10	851	409	0.550157	0.341577
PONP2	Musculoskeletal	1326	416	62	32	1506	1520	0.462989	0.208208
PONP2	Neurologic	2081	606	83	41	1933	1561	0.513194	0.269333
PONP2	NotInCGD	17	7366	93	12	93	4082	0.139344	0.638246
PONP2	Obstetric	63	13	3	2	75	65	0.45	0.160494
PONP2	Oncologic	554	123	69	2	651	693	0.458989	0.138983
PONP2	Ophthalmologic	1164	309	43	25	1217	862	0.483791	0.25453
PONP2	Pulmonary	230	71	9	1	254	147	0.474227	0.312775
PONP2	Renal	651	198	17	14	794	458	0.446196	0.294205
PredictSNP2	Allergy_Immunology_Infectious	906	435	156	318	100	26	0.68429	0.705024
PredictSNP2	Audiologic_Otolaryngologic	440	376	132	110	118	26	0.658683	0.70412
PredictSNP2	Biochemical	1483	398	156	334	116	34	0.767201	0.676871
PredictSNP2	Cardiovascular	1639	1313	368	466	303	129	0.680648	0.725414
PredictSNP2	Craniofacial	668	477	227	171	267	41	0.603978	0.640268
PredictSNP2	Dental	346	192	61	83	89	6	0.667954	0.741313
PredictSNP2	Dermatologic	1130	746	248	303	229	63	0.679904	0.705771
PredictSNP2	Endocrine	962	324	122	296	82	8	0.71791	0.713656
PredictSNP2	Gastrointestinal	1061	498	185	351	208	38	0.654938	0.690707
PredictSNP2	Genitourinary	427	184	82	187	139	5	0.567065	0.678967
PredictSNP2	Hematologic	1334	463	155	476	104	29	0.69697	0.715611
PredictSNP2	Musculoskeletal	1865	1416	460	538	461	122	0.651187	0.708709
PredictSNP2	Neurologic	2801	1514	597	739	515	139	0.690752	0.672889
PredictSNP2	NotInCGD	48	8582	2835	65	9	124	0.393443	0.74361
PredictSNP2	Obstetric	94	62	17	18	28	2	0.671429	0.765432
PredictSNP2	Oncologic	732	612	236	265	210	37	0.606462	0.691525
PredictSNP2	Ophthalmologic	1642	868	275	469	295	71	0.682461	0.714992
PredictSNP2	Pulmonary	308	148	72	113	64	7	0.635052	0.651982
PredictSNP2	Renal	900	493	161	355	204	19	0.616861	0.732541
PROVEAN	Allergy_Immunology_Infectious	939	383	148	226	159	86	0.709215	0.620746
PROVEAN	Audiologic_Otolaryngologic	449	355	85	82	137	94	0.672156	0.664794
PROVEAN	Biochemical	1585	355	114	209	139	119	0.819969	0.603741
PROVEAN	Cardiovascular	1692	1113	237	341	375	460	0.702658	0.614917
PROVEAN	Craniofacial	628	496	139	134	344	110	0.567812	0.665772
PROVEAN	Dental	314	99	38	87	117	122	0.606178	0.382239
PROVEAN	Dermatologic	1121	575	178	218	323	304	0.674489	0.543992
PROVEAN	Endocrine	1004	323	95	254	82	36	0.749254	0.711454
PROVEAN	Gastrointestinal	1066	462	159	284	270	100	0.658025	0.640777
PROVEAN	Genitourinary	422	180	58	150	181	33	0.560425	0.664207
PROVEAN	Hematologic	1487	401	137	294	133	109	0.776907	0.619784
PROVEAN	Musculoskeletal	1797	1212	326	454	613	460	0.627444	0.606607
PROVEAN	Neurologic	2789	1434	400	589	677	416	0.687793	0.637333
PROVEAN	NotInCGD	61	8352	3015	52	9	174	0.5	0.723681
PROVEAN	Obstetric	103	61	7	14	23	13	0.735714	0.753086
PROVEAN	Oncologic	715	454	149	181	311	282	0.592378	0.512994
PROVEAN	Ophthalmologic	1586	698	204	404	416	312	0.659185	0.574959
PROVEAN	Pulmonary	290	138	62	110	85	27	0.597938	0.60793
PROVEAN	Renal	955	437	134	230	274	102	0.654558	0.649331
SIFT	Allergy_Immunology_Infectious	1000	358	169	162	162	90	0.755287	0.580227
SIFT	Audiologic_Otolaryngologic	437	308	127	82	149	99	0.654192	0.576779
SIFT	Biochemical	1562	323	142	218	153	123	0.80807	0.54932
SIFT	Cardiovascular	1690	1053	283	267	451	474	0.701827	0.581768
SIFT	Craniofacial	627	442	182	112	367	121	0.566908	0.593289
SIFT	Dental	310	88	49	88	120	122	0.598456	0.339768
SIFT	Dermatologic	1136	521	228	186	340	308	0.683514	0.492904
SIFT	Endocrine	1051	289	126	193	96	39	0.784328	0.636564
SIFT	Gastrointestinal	1119	428	187	213	288	106	0.690741	0.59362
SIFT	Genitourinary	467	163	73	92	194	35	0.620186	0.601476
SIFT	Hematologic	1471	373	156	232	211	118	0.768548	0.576507
SIFT	Musculoskeletal	1836	1131	388	370	658	479	0.641061	0.566066
SIFT	Neurologic	2814	1304	506	498	743	440	0.693958	0.579556
SIFT	NotInCGD	70	7325	4013	40	12	203	0.57377	0.634694
SIFT	Obstetric	104	55	12	7	29	14	0.742857	0.679012
SIFT	Oncologic	706	403	195	135	366	287	0.584921	0.455367
SIFT	Ophthalmologic	1633	635	253	334	439	326	0.67872	0.523064
SIFT	Pulmonary	320	128	71	74	91	28	0.659794	0.563877
SIFT	Renal	972	390	177	196	291	106	0.66621	0.579495
