# Supplementary material for: GAVIN: Gene-Aware Variant INterpretation for medical sequencing
Source: Genome Biol. 2017 Jan 16;18:6. doi: 10.1186/s13059-016-1141-7 (PMC5240400; doi:10.1186/s13059-016-1141-7)
Supplement: Additional file 3: Table S3. — Estimate of the practical impact in clinical diagnostics of using methods of different sensitivity and specificity on a dataset with 100 benign and 10 pathogenic variants. (XLSX 50 kb) [file 13059_2016_1141_MOESM3_ESM.xlsx]

## Sheet: Sheet1
Hypothetical data set:	90% sensitive method	70% sensitive method
100 benign variants	9 pathogenic found	7 pathogenic found
10 pathogenic variants	1 pathogenic missed	3 pathogenic missed
80% specific method	9+20 = 29	7+20 = 27	Variants to interpret
80 benign found	9/29 = 31%	7/27 = 26%	Positive Predictive Value
20 benign missed
60% specific method	9+40 = 49	7 + 40 = 47	Variants to interpret
60 benign found	9/49 = 18%	7/47 = 15%	Positive Predictive Value
40 benign missed
