# Supplementary material for: GAVIN: Gene-Aware Variant INterpretation for medical sequencing
Source: Genome Biol. 2017 Jan 16;18:6. doi: 10.1186/s13059-016-1141-7 (PMC5240400; doi:10.1186/s13059-016-1141-7)
Supplement: Additional file 4: Table S4. — The tools used to evaluate our benchmark variant set and the web addresses used through which they were accessed. (XLSX 51 kb) [file 13059_2016_1141_MOESM4_ESM.xlsx]

## Sheet: Sheet1
Tool	Used via web address
MSC	http://pec630.rockefeller.edu/MSC/
CADD	http://cadd.gs.washington.edu/
SIFT	http://provean.jcvi.org/index.php
PolyPhen2	http://genetics.bwh.harvard.edu/pph2/
PROVEAN	http://provean.jcvi.org/index.php
Condel	http://bg.upf.edu/fannsdb/query/condel
PON-P2	http://structure.bmc.lu.se/PON-P2/
PredictSNP2	http://loschmidt.chemi.muni.cz/predictsnp2/
FATHMM	http://loschmidt.chemi.muni.cz/predictsnp2/
GWAVA	http://loschmidt.chemi.muni.cz/predictsnp2/
FunSeq	http://loschmidt.chemi.muni.cz/predictsnp2/
DANN	http://loschmidt.chemi.muni.cz/predictsnp2/
